# Supplementary material for: Pan-genome sequence analysis using Panseq: an online tool for the rapid analysis of core and accessory genomic regions
Source: BMC Bioinformatics. 2010 Sep 15;11:461. doi: 10.1186/1471-2105-11-461 (PMC2949892; doi:10.1186/1471-2105-11-461)
Supplement: Additional file 1 — Comparison of Sequence Analysis Programs. A feature comparison of currently available web-servers and standalone sequence analysis programs. [file 1471-2105-11-461-S1.XLS]

## Sheet: ST1
SUPPLEMENTARY TABLE 1. Feature comparison among sequence analysis programs. The maximum number of query or reference sequences for those with no limit is determined by the available memory of the web-server or host computer.
Program	Availability1	Use	Comparison Output2	Max Query Sequences	Max Reference Sequences	Group vs. Group Comparison	SNP detection	Automatic Determination of Pan-Genome	Core/Accessory Definition	Optimal Loci Selector	Creation of Phylogenetic Tree Files	Advantage
MAUVE	S	Multiple genome alignment and viewer	C, G	Unlimited	Unlimited		X		X			Detection and display of genomic rearrangement
MUMmer	S	Multiple genome alignment	C, G	Unlimited	Unlimited		X					Extremely fast suffix-tree based search
MISHIMA	S	Multiple sequence alignment	C	Unlimited	Unlimited							Fast and unique, non-pairwise comparison alignment algorithm
BLAST	S, W	Local sequence alignment	C, S	Unlimited	Unlimited		X					Ubiquitous local search algorithm
Web-ACT	W	Pre-computed genome comparison	C, S, G	5 - (No. of Reference)	5 - (No. of Query)				X			Compare limited user-sequences to pre-computed database
MOSAIC	W	Pre-computed genome comparison	C, G	Single Species or Gene	Single Species or Gene			X	X			Entire species comparisons are pre-computed
nWayComp	S	Identification of unique and homologous genes among related genomes	C, S	Unlimited	Unlimited		X	X	X		X	Offline multiple genome comparisons
mGenome Subtractor	W	in silico subtractive hybridization with respect to a single reference genome	C, S, G	40	1			X	X			Extremely fast in silico subtraction with respect to a single reference sequence
Panseq	W	Group vs group novel region detection; pan-genome analysis; loci selector	C, S, G	Unlimited	Unlimited	X	X	X	X	X	X	Complete automatic pan-genomic analysis, group specific novel region finding
1 S = Standalone program, W = web-server
2 C = coordinates of sequence, G = graphical display, S = sequence data
