# Supplementary material for: Pan-genome sequence analysis using Panseq: an online tool for the rapid analysis of core and accessory genomic regions
Source: BMC Bioinformatics. 2010 Sep 15;11:461. doi: 10.1186/1471-2105-11-461 (PMC2949892; doi:10.1186/1471-2105-11-461)
Supplement: Additional file 2 — Genomic Island Comparison. An island-by-island comparison of Panseq to previously reported E. coli K12 and E. coli O157:H7 EDL933 genomic islands. [file 1471-2105-11-461-S2.XLS]

## Sheet: KIsland
	K12 Specific Genomic Regions							EDL933 Specific Genomic Regions
	PanSeq Island #	Start (bp)	End (bp)	K-island #	Start (bp)	Stop (bp)		Panseq Island #	Start (bp)	End (bp)	O-island #	Start (bp)	Stop (bp)
>gi|49175990|ref|NC_000913.2|_Escherichia_coli_str._K-12_substr._MG1655,_complete_genome|Length=1337|Start=15391|End=16727	1	15391	16727	1	15391	16739		1	18464	24969	1	18960	24751
>gi|49175990|ref|NC_000913.2|_Escherichia_coli_str._K-12_substr._MG1655,_complete_genome|Length=87|Start=50312|End=50398	2	50312	50398	2	19796	20563		2	54727	55374	2	54803	55353
>gi|49175990|ref|NC_000913.2|_Escherichia_coli_str._K-12_substr._MG1655,_complete_genome|Length=1261|Start=77593|End=78853	3	77593	78853	3	77593	78848		3	80466	81475	3	80672	81241
>gi|49175990|ref|NC_000913.2|_Escherichia_coli_str._K-12_substr._MG1655,_complete_genome|Length=147|Start=127736|End=127882	4	127736	127882	4	111428	111544		4	152235	152321	7	241872	277370
>gi|49175990|ref|NC_000913.2|_Escherichia_coli_str._K-12_substr._MG1655,_complete_genome|Length=76|Start=147862|End=147937	5	147862	147937	5	127736	127882		5	152410	152529	8	300073	323112
>gi|49175990|ref|NC_000913.2|_Escherichia_coli_str._K-12_substr._MG1655,_complete_genome|Length=7691|Start=149615|End=157305	6	149615	157305	6	173446	173600		6	154207	161628	9	324655	330000
>gi|49175990|ref|NC_000913.2|_Escherichia_coli_str._K-12_substr._MG1655,_complete_genome|Length=53|Start=173446|End=173498	7	173446	173498	7	184246	185082		7	188446	188574	10	345429	347762
>gi|49175990|ref|NC_000913.2|_Escherichia_coli_str._K-12_substr._MG1655,_complete_genome|Length=842|Start=184246|End=185087	8	184246	185087	8	192631	192775		8	235297	235492	11	349953	353368
>gi|49175990|ref|NC_000913.2|_Escherichia_coli_str._K-12_substr._MG1655,_complete_genome|Length=145|Start=192631|End=192775	9	192631	192775	9	237997	239394		9	241542	268856	14	368263	373223
>gi|49175990|ref|NC_000913.2|_Escherichia_coli_str._K-12_substr._MG1655,_complete_genome|Length=1108|Start=237990|End=239097	10	237990	239097	10	244128	244228		10	270340	270435	15	379670	383719
>gi|49175990|ref|NC_000913.2|_Escherichia_coli_str._K-12_substr._MG1655,_complete_genome|Length=66|Start=244163|End=244228	11	244163	244228	11	262172	296488		11	270810	272508	17	394398	398542
>gi|49175990|ref|NC_000913.2|_Escherichia_coli_str._K-12_substr._MG1655,_complete_genome|Length=7552|Start=262181|End=269732	12	262181	269732	12	314457	315705		12	277290	277462	18	411372	411509
>gi|49175990|ref|NC_000913.2|_Escherichia_coli_str._K-12_substr._MG1655,_complete_genome|Length=5993|Start=270987|End=276979	13	270987	276979	13	324699	325026		13	300077	304901	19	425298	426074
>gi|49175990|ref|NC_000913.2|_Escherichia_coli_str._K-12_substr._MG1655,_complete_genome|Length=9210|Start=279336|End=288545	14	279336	288545	14	330761	331580		14	305029	305614	20	438141	445933
>gi|49175990|ref|NC_000913.2|_Escherichia_coli_str._K-12_substr._MG1655,_complete_genome|Length=406|Start=289452|End=289857	15	289452	289857	15	341793	341944		15	306054	306809	24	486503	487948
>gi|49175990|ref|NC_000913.2|_Escherichia_coli_str._K-12_substr._MG1655,_complete_genome|Length=5804|Start=290626|End=296429	16	290626	296429	16	348818	349096		16	307445	308456	25	494258	494774
>gi|49175990|ref|NC_000913.2|_Escherichia_coli_str._K-12_substr._MG1655,_complete_genome|Length=1299|Start=314457|End=315755	17	314457	315755	17	356790	357003		17	308797	310474	26	501539	503110
>gi|49175990|ref|NC_000913.2|_Escherichia_coli_str._K-12_substr._MG1655,_complete_genome|Length=1145|Start=330761|End=331905	18	330761	331905	18	379208	384417		18	310557	323514	28	579898	603681
>gi|49175990|ref|NC_000913.2|_Escherichia_coli_str._K-12_substr._MG1655,_complete_genome|Length=157|Start=341793|End=341949	19	341793	341949	19	389569	392199		19	323996	330124	29	605461	607713
>gi|49175990|ref|NC_000913.2|_Escherichia_coli_str._K-12_substr._MG1655,_complete_genome|Length=1284|Start=379198|End=380481	20	379198	380481	20	410343	410444		20	345358	347799	30	664295	675170
>gi|49175990|ref|NC_000913.2|_Escherichia_coli_str._K-12_substr._MG1655,_complete_genome|Length=2603|Start=381815|End=384417	21	381815	384417	21	437374	437499		21	348667	353382	31	690524	690775
>gi|49175990|ref|NC_000913.2|_Escherichia_coli_str._K-12_substr._MG1655,_complete_genome|Length=2955|Start=389569|End=392523	22	389569	392523	22	489141	489349		22	354810	358560	32	799110	799244
>gi|49175990|ref|NC_000913.2|_Escherichia_coli_str._K-12_substr._MG1655,_complete_genome|Length=61|Start=429702|End=429762	23	429702	429762	23	497045	497201		23	359430	360154	33	815446	817152
>gi|49175990|ref|NC_000913.2|_Escherichia_coli_str._K-12_substr._MG1655,_complete_genome|Length=60|Start=436325|End=436384	24	436325	436384	24	507872	507972		24	368190	373135	35	843450	857028
>gi|49175990|ref|NC_000913.2|_Escherichia_coli_str._K-12_substr._MG1655,_complete_genome|Length=56|Start=489294|End=489349	25	489294	489349	25	526010	527205		25	379203	384171	36	892845	930943
>gi|49175990|ref|NC_000913.2|_Escherichia_coli_str._K-12_substr._MG1655,_complete_genome|Length=157|Start=497045|End=497201	26	497045	497201	26	564025	585326		26	394161	399423	37	956323	958879
>gi|49175990|ref|NC_000913.2|_Escherichia_coli_str._K-12_substr._MG1655,_complete_genome|Length=947|Start=526259|End=527205	27	526259	527205	27	596205	596331		27	424359	426192	39	1002725	1003430
>gi|49175990|ref|NC_000913.2|_Escherichia_coli_str._K-12_substr._MG1655,_complete_genome|Length=1270|Start=564025|End=565294	28	564025	565294	28	607222	608570		28	438074	438140	40	1026871	1030049
>gi|49175990|ref|NC_000913.2|_Escherichia_coli_str._K-12_substr._MG1655,_complete_genome|Length=1259|Start=565998|End=567256	29	565998	567256	29	623756	623946		29	439548	446197	41	1035348	1037154
>gi|49175990|ref|NC_000913.2|_Escherichia_coli_str._K-12_substr._MG1655,_complete_genome|Length=1882|Start=569648|End=571529	30	569648	571529	30	638735	638856		30	451351	453080	43	1058795	1146034
>gi|49175990|ref|NC_000913.2|_Escherichia_coli_str._K-12_substr._MG1655,_complete_genome|Length=3612|Start=573084|End=576695	31	573084	576695	31	687070	688268		31	468385	470323	44	1250521	1295458
>gi|49175990|ref|NC_000913.2|_Escherichia_coli_str._K-12_substr._MG1655,_complete_genome|Length=1575|Start=582328|End=583902	32	582328	583902	32	698600	698769		32	470694	471055	45	1330857	1391923
>gi|49175990|ref|NC_000913.2|_Escherichia_coli_str._K-12_substr._MG1655,_complete_genome|Length=185|Start=584970|End=585154	33	584970	585154	33	714468	716168		33	486316	487974	46	1405554	1407606
>gi|49175990|ref|NC_000913.2|_Escherichia_coli_str._K-12_substr._MG1655,_complete_genome|Length=1337|Start=607234|End=608570	34	607234	608570	34	719843	720269		34	494109	494795	47	1421055	1452097
>gi|49175990|ref|NC_000913.2|_Escherichia_coli_str._K-12_substr._MG1655,_complete_genome|Length=183|Start=623764|End=623946	35	623764	623946	35	735905	736284		35	501358	503340	48	1454402	1541640
>gi|49175990|ref|NC_000913.2|_Escherichia_coli_str._K-12_substr._MG1655,_complete_genome|Length=130|Start=638732|End=638861	36	638732	638861	36	737200	738160		36	555967	556023	50	1626722	1673485
>gi|49175990|ref|NC_000913.2|_Escherichia_coli_str._K-12_substr._MG1655,_complete_genome|Length=1194|Start=687075|End=688268	37	687075	688268	37	761993	762187		37	563719	563771	51	1678706	1693737
>gi|49175990|ref|NC_000913.2|_Escherichia_coli_str._K-12_substr._MG1655,_complete_genome|Length=1528|Start=714617|End=716144	38	714617	716144	38	764376	770302		38	579589	604753	52	1702185	1756006
>gi|49175990|ref|NC_000913.2|_Escherichia_coli_str._K-12_substr._MG1655,_complete_genome|Length=721|Start=719549|End=720269	39	719549	720269	39	780668	781031		39	605258	607809	54	1776913	1778126
>gi|49175990|ref|NC_000913.2|_Escherichia_coli_str._K-12_substr._MG1655,_complete_genome|Length=83|Start=738084|End=738166	40	738084	738166	40	831461	832197		40	664172	664283	55	1781275	1786013
>gi|49175990|ref|NC_000913.2|_Escherichia_coli_str._K-12_substr._MG1655,_complete_genome|Length=1372|Start=751054|End=752425	41	751054	752425	41	844818	844963		41	665579	675788	57	1849488	1929752
>gi|49175990|ref|NC_000913.2|_Escherichia_coli_str._K-12_substr._MG1655,_complete_genome|Length=195|Start=761993|End=762187	42	761993	762187	42	898862	899066		42	798442	799256	59	1940038	1941499
>gi|49175990|ref|NC_000913.2|_Escherichia_coli_str._K-12_substr._MG1655,_complete_genome|Length=5932|Start=764376|End=770307	43	764376	770307	43	914185	914571		43	814469	815870	60	1952264	1952428
>gi|49175990|ref|NC_000913.2|_Escherichia_coli_str._K-12_substr._MG1655,_complete_genome|Length=95|Start=780919|End=781013	44	780919	781013	44	947996	949506		44	817164	817243	61	1974046	1975680
>gi|49175990|ref|NC_000913.2|_Escherichia_coli_str._K-12_substr._MG1655,_complete_genome|Length=552|Start=831646|End=832197	45	831646	832197	45	983534	983705		45	830134	831501	62	2022291	2022794
>gi|49175990|ref|NC_000913.2|_Escherichia_coli_str._K-12_substr._MG1655,_complete_genome|Length=52|Start=903709|End=903760	46	903709	903760	46	1049001	1049777		46	843271	857241	64	2037265	2038161
>gi|49175990|ref|NC_000913.2|_Escherichia_coli_str._K-12_substr._MG1655,_complete_genome|Length=56|Start=914516|End=914571	47	914516	914571	47	1067531	1067704		47	892776	896299	65	2040412	2044771
>gi|49175990|ref|NC_000913.2|_Escherichia_coli_str._K-12_substr._MG1655,_complete_genome|Length=1511|Start=947996|End=949506	48	947996	949506	48	1080038	1080405		48	896606	903528	66	2083851	2085539
>gi|49175990|ref|NC_000913.2|_Escherichia_coli_str._K-12_substr._MG1655,_complete_genome|Length=152|Start=1067553|End=1067704	49	1067553	1067704	49	1093469	1094712		49	904408	924090	67	2101324	2104434
>gi|49175990|ref|NC_000913.2|_Escherichia_coli_str._K-12_substr._MG1655,_complete_genome|Length=413|Start=1080038|End=1080450	50	1080038	1080450	50	1096259	1096787		50	924861	931344	68	2176744	2177957
>gi|49175990|ref|NC_000913.2|_Escherichia_coli_str._K-12_substr._MG1655,_complete_genome|Length=1257|Start=1093469|End=1094725	51	1093469	1094725	51	1133786	1133923		51	956261	959067	69	2187182	2188464
>gi|49175990|ref|NC_000913.2|_Escherichia_coli_str._K-12_substr._MG1655,_complete_genome|Length=106|Start=1096259|End=1096364	52	1096259	1096364	52	1179614	1180904		52	1002655	1003650	70	2227462	2235092
>gi|49175990|ref|NC_000913.2|_Escherichia_coli_str._K-12_substr._MG1655,_complete_genome|Length=106|Start=1096440|End=1096545	53	1096440	1096545	53	1187546	1187667		53	1026582	1030099	71	2272056	2329446
>gi|49175990|ref|NC_000913.2|_Escherichia_coli_str._K-12_substr._MG1655,_complete_genome|Length=106|Start=1096621|End=1096726	54	1096621	1096726	54	1195515	1222786		54	1034742	1037309	73	2529440	2530653
>gi|49175990|ref|NC_000913.2|_Escherichia_coli_str._K-12_substr._MG1655,_complete_genome|Length=138|Start=1133786|End=1133923	55	1133786	1133923	55	1195515	1222786		55	1058635	1069810	76	2668339	2688870
>gi|49175990|ref|NC_000913.2|_Escherichia_coli_str._K-12_substr._MG1655,_complete_genome|Length=1312|Start=1179614|End=1180925	56	1179614	1180925	56	1195515	1222786		56	1070056	1072496	77	2710471	2712047
>gi|49175990|ref|NC_000913.2|_Escherichia_coli_str._K-12_substr._MG1655,_complete_genome|Length=11351|Start=1195598|End=1206948	57	1195598	1206948	57	1244279	1244900		57	1072856	1083855	79	2743790	2788348
>gi|49175990|ref|NC_000913.2|_Escherichia_coli_str._K-12_substr._MG1655,_complete_genome|Length=627|Start=1207037|End=1207663	58	1207037	1207663	58	1250409	1253544		58	1084211	1088384	81	2811939	2814272
>gi|49175990|ref|NC_000913.2|_Escherichia_coli_str._K-12_substr._MG1655,_complete_genome|Length=813|Start=1208013|End=1208825	59	1208013	1208825	59	1278573	1278699		59	1088783	1091633	82	2818240	2819453
>gi|49175990|ref|NC_000913.2|_Escherichia_coli_str._K-12_substr._MG1655,_complete_genome|Length=1181|Start=1209461|End=1210641	60	1209461	1210641	60	1293624	1294628		60	1091794	1115843	84	2843745	2857488
>gi|49175990|ref|NC_000913.2|_Escherichia_coli_str._K-12_substr._MG1655,_complete_genome|Length=11579|Start=1210854|End=1222432	61	1210854	1222432	61	1323599	1323898		61	1116625	1131391	85	2858943	2859938
>gi|49175990|ref|NC_000913.2|_Escherichia_coli_str._K-12_substr._MG1655,_complete_genome|Length=681|Start=1244279|End=1244959	62	1244279	1244959	62	1349187	1349844		62	1131947	1132251	87	2885150	2885768
>gi|49175990|ref|NC_000913.2|_Escherichia_coli_str._K-12_substr._MG1655,_complete_genome|Length=3136|Start=1250409|End=1253544	63	1250409	1253544	63	1360538	1360663		63	1132665	1133993	89	2929387	2931348
>gi|49175990|ref|NC_000913.2|_Escherichia_coli_str._K-12_substr._MG1655,_complete_genome|Length=127|Start=1278573|End=1278699	64	1278573	1278699	64	1388749	1388899		64	1135166	1141402	90	2943353	2947537
>gi|49175990|ref|NC_000913.2|_Escherichia_coli_str._K-12_substr._MG1655,_complete_genome|Length=152|Start=1293831|End=1293982	65	1293831	1293982	65	1394064	1395262		65	1142652	1142765	91	2953370	2954068
>gi|49175990|ref|NC_000913.2|_Escherichia_coli_str._K-12_substr._MG1655,_complete_genome|Length=109|Start=1294520|End=1294628	66	1294520	1294628	66	1444234	1470184		66	1142939	1144246	92	2961049	2962262
>gi|49175990|ref|NC_000913.2|_Escherichia_coli_str._K-12_substr._MG1655,_complete_genome|Length=299|Start=1323600|End=1323898	67	1323600	1323898	67	1485051	1485188		67	1144517	1146179	93	2966382	3015014
>gi|49175990|ref|NC_000913.2|_Escherichia_coli_str._K-12_substr._MG1655,_complete_genome|Length=658|Start=1349187|End=1349844	68	1349187	1349844	68	1501185	1502932		68	1250379	1252474	94	3029283	3029375
>gi|49175990|ref|NC_000913.2|_Escherichia_coli_str._K-12_substr._MG1655,_complete_genome|Length=126|Start=1360538|End=1360663	69	1360538	1360663	69	1527512	1530514		69	1252689	1253533	95	3030743	3036753
>gi|49175990|ref|NC_000913.2|_Escherichia_coli_str._K-12_substr._MG1655,_complete_genome|Length=1195|Start=1394068|End=1395262	70	1394068	1395262	70	1550243	1550470		70	1255286	1256121	98	3149282	3150352
>gi|49175990|ref|NC_000913.2|_Escherichia_coli_str._K-12_substr._MG1655,_complete_genome|Length=617|Start=1419129|End=1419745	71	1419129	1419745	71	1589945	1590564		71	1256574	1261313	102	3264432	3276819
>gi|49175990|ref|NC_000913.2|_Escherichia_coli_str._K-12_substr._MG1655,_complete_genome|Length=3809|Start=1421602|End=1425410	72	1421602	1425410	72	1630576	1649587		72	1261433	1263898	103	3315873	3317081
>gi|49175990|ref|NC_000913.2|_Escherichia_coli_str._K-12_substr._MG1655,_complete_genome|Length=1192|Start=1425627|End=1426818	73	1425627	1426818	73	1650116	1653079		73	1264163	1264218	106	3430982	3435657
>gi|49175990|ref|NC_000913.2|_Escherichia_coli_str._K-12_substr._MG1655,_complete_genome|Length=1258|Start=1428533|End=1429790	74	1428533	1429790	74	1689395	1689575		74	1265508	1270743	108	3546082	3567187
>gi|49175990|ref|NC_000913.2|_Escherichia_coli_str._K-12_substr._MG1655,_complete_genome|Length=156|Start=1430111|End=1430266	75	1430111	1430266	75	1814149	1814403		75	1271261	1272353	109	3590101	3591954
>gi|49175990|ref|NC_000913.2|_Escherichia_coli_str._K-12_substr._MG1655,_complete_genome|Length=1823|Start=1430998|End=1432820	76	1430998	1432820	76	1976519	1977294		76	1272713	1273198	110	3651439	3654260
>gi|49175990|ref|NC_000913.2|_Escherichia_coli_str._K-12_substr._MG1655,_complete_genome|Length=21707|Start=1444226|End=1465932	77	1444226	1465932	77	2064181	2065379		77	1273340	1291753	112	3692805	3695369
>gi|49175990|ref|NC_000913.2|_Escherichia_coli_str._K-12_substr._MG1655,_complete_genome|Length=51|Start=1467265|End=1467315	78	1467265	1467315	78	2066963	2068298		78	1292566	1295528	115	3786504	3802713
>gi|49175990|ref|NC_000913.2|_Escherichia_coli_str._K-12_substr._MG1655,_complete_genome|Length=2176|Start=1468541|End=1470716	79	1468541	1470716	79	2068493	2074799		79	1330842	1336629	118	3861590	3861670
>gi|49175990|ref|NC_000913.2|_Escherichia_coli_str._K-12_substr._MG1655,_complete_genome|Length=144|Start=1485045|End=1485188	80	1485045	1485188	80	2087228	2087879		80	1336936	1345708	119	3878847	3881923
>gi|49175990|ref|NC_000913.2|_Escherichia_coli_str._K-12_substr._MG1655,_complete_genome|Length=111|Start=1588567|End=1588677	81	1588567	1588677	81	2099311	2111401		81	1346293	1356904	120	3891852	3892583
>gi|49175990|ref|NC_000913.2|_Escherichia_coli_str._K-12_substr._MG1655,_complete_genome|Length=620|Start=1589944|End=1590563	82	1589944	1590563	82	2112355	2112509		82	1357384	1358476	122	3919545	3942216
>gi|49175990|ref|NC_000913.2|_Escherichia_coli_str._K-12_substr._MG1655,_complete_genome|Length=62|Start=1620508|End=1620569	83	1620508	1620569	83	2137509	2137781		83	1359418	1389215	123	3979657	3986849
>gi|49175990|ref|NC_000913.2|_Escherichia_coli_str._K-12_substr._MG1655,_complete_genome|Length=1897|Start=1630450|End=1632346	84	1630450	1632346	84	2148989	2149741		84	1389458	1392487	126	4087921	4089251
>gi|49175990|ref|NC_000913.2|_Escherichia_coli_str._K-12_substr._MG1655,_complete_genome|Length=195|Start=1633078|End=1633272	85	1633078	1633272	85	2165224	2165853		85	1405407	1407950	127	4100476	4101689
>gi|49175990|ref|NC_000913.2|_Escherichia_coli_str._K-12_substr._MG1655,_complete_genome|Length=256|Start=1633607|End=1633862	86	1633607	1633862	86	2168193	2169453		86	1420969	1452708	130	4255883	4256350
>gi|49175990|ref|NC_000913.2|_Escherichia_coli_str._K-12_substr._MG1655,_complete_genome|Length=2075|Start=1635501|End=1637575	87	1635501	1637575	87	2194691	2196808		87	1454242	1465417	132	4335181	4335941
>gi|49175990|ref|NC_000913.2|_Escherichia_coli_str._K-12_substr._MG1655,_complete_genome|Length=3245|Start=1638092|End=1641336	88	1638092	1641336	88	2227102	2227461		88	1465663	1468103	133	4344505	4347031
>gi|49175990|ref|NC_000913.2|_Escherichia_coli_str._K-12_substr._MG1655,_complete_genome|Length=2068|Start=1643313|End=1645380	89	1643313	1645380	89	2228446	2228568		89	1468463	1479462	134	4358731	4362057
>gi|49175990|ref|NC_000913.2|_Escherichia_coli_str._K-12_substr._MG1655,_complete_genome|Length=721|Start=1645773|End=1646493	90	1645773	1646493	90	2286935	2288133		90	1479818	1483991	135	4368314	4369590
>gi|49175990|ref|NC_000913.2|_Escherichia_coli_str._K-12_substr._MG1655,_complete_genome|Length=69|Start=1650118|End=1650186	91	1650118	1650186	91	2289171	2289346		91	1484390	1487240	136	4377568	4378314
>gi|49175990|ref|NC_000913.2|_Escherichia_coli_str._K-12_substr._MG1655,_complete_genome|Length=2294|Start=1650786|End=1653079	92	1650786	1653079	92	2302443	2303007		92	1487401	1511450	137	4384607	4384873
>gi|49175990|ref|NC_000913.2|_Escherichia_coli_str._K-12_substr._MG1655,_complete_genome|Length=380|Start=1814331|End=1814710	93	1814331	1814710	93	2318020	2325385		93	1512232	1526997	138	4399765	4413567
>gi|49175990|ref|NC_000913.2|_Escherichia_coli_str._K-12_substr._MG1655,_complete_genome|Length=88|Start=1848718|End=1848805	94	1848718	1848805	94	2347679	2347805		94	1527553	1527857	139	4421005	4427305
>gi|49175990|ref|NC_000913.2|_Escherichia_coli_str._K-12_substr._MG1655,_complete_genome|Length=781|Start=2000368|End=2001148	95	2000368	2001148	95	2355711	2355898		95	1528271	1529599	140	4455614	4464565
>gi|49175990|ref|NC_000913.2|_Escherichia_coli_str._K-12_substr._MG1655,_complete_genome|Length=348|Start=2032599|End=2032946	96	2032599	2032946	96	2382055	2383612		96	1530772	1537008	141	4519782	4525276
>gi|49175990|ref|NC_000913.2|_Escherichia_coli_str._K-12_substr._MG1655,_complete_genome|Length=1195|Start=2064183|End=2065377	97	2064183	2065377	97	2384142	2384467		97	1537727	1537872	142	4556179	4559560
>gi|49175990|ref|NC_000913.2|_Escherichia_coli_str._K-12_substr._MG1655,_complete_genome|Length=188|Start=2068495|End=2068682	98	2068495	2068682	98	2385459	2388019		98	1538258	1538371	144	4587135	4592857
>gi|49175990|ref|NC_000913.2|_Escherichia_coli_str._K-12_substr._MG1655,_complete_genome|Length=259|Start=2069238|End=2069496	99	2069238	2069496	99	2391082	2391221		99	1538545	1539852	145	4612784	4617957
>gi|49175990|ref|NC_000913.2|_Escherichia_coli_str._K-12_substr._MG1655,_complete_genome|Length=1598|Start=2069912|End=2071509	100	2069912	2071509	100	2465721	2476986		100	1540123	1541785	148	4650042	4692545
>gi|49175990|ref|NC_000913.2|_Escherichia_coli_str._K-12_substr._MG1655,_complete_genome|Length=1643|Start=2072683|End=2074325	101	2072683	2074325	101	2512297	2513645		101	1578790	1578893	149	4697290	4697950
>gi|49175990|ref|NC_000913.2|_Escherichia_coli_str._K-12_substr._MG1655,_complete_genome|Length=648|Start=2087230|End=2087877	102	2087230	2087877	102	2516056	2516170		102	1626578	1629298	150	4707003	4710009
>gi|49175990|ref|NC_000913.2|_Escherichia_coli_str._K-12_substr._MG1655,_complete_genome|Length=12094|Start=2099310|End=2111403	103	2099310	2111403	103	2519392	2523948		103	1630692	1632909	152	4743556	4745934
>gi|49175990|ref|NC_000913.2|_Escherichia_coli_str._K-12_substr._MG1655,_complete_genome|Length=155|Start=2112357|End=2112511	104	2112357	2112511	104	2535728	2536690		104	1633101	1636252	153	4755267	4762016
>gi|49175990|ref|NC_000913.2|_Escherichia_coli_str._K-12_substr._MG1655,_complete_genome|Length=273|Start=2137511|End=2137783	105	2137511	2137783	105	2541665	2541810		105	1636517	1644343	154	4767426	4773966
>gi|49175990|ref|NC_000913.2|_Escherichia_coli_str._K-12_substr._MG1655,_complete_genome|Length=785|Start=2148959|End=2149743	106	2148959	2149743	106	2547432	2547613		106	1644860	1646153	155	4862611	4866213
>gi|49175990|ref|NC_000913.2|_Escherichia_coli_str._K-12_substr._MG1655,_complete_genome|Length=603|Start=2165233|End=2165835	107	2165233	2165835	107	2556719	2563508		107	1646516	1670009	156	4868007	4868318
>gi|49175990|ref|NC_000913.2|_Escherichia_coli_str._K-12_substr._MG1655,_complete_genome|Length=1258|Start=2168195|End=2169452	108	2168195	2169452	108	2566222	2566337		108	1671344	1673868	157	4933946	4934821
>gi|49175990|ref|NC_000913.2|_Escherichia_coli_str._K-12_substr._MG1655,_complete_genome|Length=90|Start=2183458|End=2183547	109	2183458	2183547	109	2590991	2591091		109	1678556	1694008	158	4945084	4945998
>gi|49175990|ref|NC_000913.2|_Escherichia_coli_str._K-12_substr._MG1655,_complete_genome|Length=976|Start=2185486|End=2186461	110	2185486	2186461	110	2651475	2651835		110	1702125	1704869	159	4960689	4962083
>gi|49175990|ref|NC_000913.2|_Escherichia_coli_str._K-12_substr._MG1655,_complete_genome|Length=259|Start=2190396|End=2190654	111	2190396	2190654	111	2660332	2660608		111	1707648	1707995	161	4987618	4989053
>gi|49175990|ref|NC_000913.2|_Escherichia_coli_str._K-12_substr._MG1655,_complete_genome|Length=2205|Start=2194693|End=2196897	112	2194693	2196897	112	2682116	2682263		112	1709548	1711330	162	4997641	5002614
>gi|49175990|ref|NC_000913.2|_Escherichia_coli_str._K-12_substr._MG1655,_complete_genome|Length=60|Start=2227411|End=2227470	113	2227411	2227470	113	2712272	2712450		113	1714886	1740878	163	5036523	5037689
>gi|49175990|ref|NC_000913.2|_Escherichia_coli_str._K-12_substr._MG1655,_complete_genome|Length=126|Start=2228448|End=2228573	114	2228448	2228573	114	2727465	2727570		114	1742760	1743565	166	5107671	5113405
>gi|49175990|ref|NC_000913.2|_Escherichia_coli_str._K-12_substr._MG1655,_complete_genome|Length=1195|Start=2286941|End=2288135	115	2286941	2288135	115	2753933	2776003		115	1743900	1744046	167	5189540	5198708
>gi|49175990|ref|NC_000913.2|_Escherichia_coli_str._K-12_substr._MG1655,_complete_genome|Length=115|Start=2302749|End=2302863	116	2302749	2302863	116	2798511	2798623		116	1744779	1747585	169	5311757	5313404
>gi|49175990|ref|NC_000913.2|_Escherichia_coli_str._K-12_substr._MG1655,_complete_genome|Length=7413|Start=2317975|End=2325387	117	2317975	2325387	117	2815944	2816071		117	1748582	1752970	172	5377177	5421229
>gi|49175990|ref|NC_000913.2|_Escherichia_coli_str._K-12_substr._MG1655,_complete_genome|Length=125|Start=2355699|End=2355823	118	2355699	2355823	118	2816361	2816494		118	1754038	1756045	173	5446463	5451565
>gi|49175990|ref|NC_000913.2|_Escherichia_coli_str._K-12_substr._MG1655,_complete_genome|Length=1810|Start=2382057|End=2383866	119	2382057	2383866	119	2831354	2831557		119	1776871	1778180	174	5454269	5456464
>gi|49175990|ref|NC_000913.2|_Escherichia_coli_str._K-12_substr._MG1655,_complete_genome|Length=326|Start=2384144|End=2384469	120	2384144	2384469	120	2858439	2864535		120	1779303	1786098	175	5465145	5466026
>gi|49175990|ref|NC_000913.2|_Escherichia_coli_str._K-12_substr._MG1655,_complete_genome|Length=2561|Start=2385461|End=2388021	121	2385461	2388021	121	2875934	2876551		121	1849445	1851513	176	5479229	5479771
>gi|49175990|ref|NC_000913.2|_Escherichia_coli_str._K-12_substr._MG1655,_complete_genome|Length=160|Start=2391064|End=2391223	122	2391064	2391223	122	2902064	2902395		122	1851790	1852613
>gi|49175990|ref|NC_000913.2|_Escherichia_coli_str._K-12_substr._MG1655,_complete_genome|Length=2429|Start=2447180|End=2449608	123	2447180	2449608	123	2903647	2903912		123	1854310	1854943
>gi|49175990|ref|NC_000913.2|_Escherichia_coli_str._K-12_substr._MG1655,_complete_genome|Length=588|Start=2453760|End=2454347	124	2453760	2454347	124	2904072	2904543		124	1855183	1856400
>gi|49175990|ref|NC_000913.2|_Escherichia_coli_str._K-12_substr._MG1655,_complete_genome|Length=3126|Start=2465723|End=2468848	125	2465723	2468848	125	2994383	2995713		125	1856793	1858531
>gi|49175990|ref|NC_000913.2|_Escherichia_coli_str._K-12_substr._MG1655,_complete_genome|Length=568|Start=2469288|End=2469855	126	2469288	2469855	126	3010418	3010599		126	1859002	1861237
>gi|49175990|ref|NC_000913.2|_Escherichia_coli_str._K-12_substr._MG1655,_complete_genome|Length=3912|Start=2469983|End=2473894	127	2469983	2473894	127	3040341	3040459		127	1863225	1878749
>gi|49175990|ref|NC_000913.2|_Escherichia_coli_str._K-12_substr._MG1655,_complete_genome|Length=2972|Start=2474017|End=2476988	128	2474017	2476988	128	3043147	3044127		128	1879348	1879787
>gi|49175990|ref|NC_000913.2|_Escherichia_coli_str._K-12_substr._MG1655,_complete_genome|Length=1337|Start=2512299|End=2513635	129	2512299	2513635	129	3071933	3072064		129	1880242	1880940
>gi|49175990|ref|NC_000913.2|_Escherichia_coli_str._K-12_substr._MG1655,_complete_genome|Length=95|Start=2519394|End=2519488	130	2519394	2519488	130	3108459	3133150		130	1881551	1882490
>gi|49175990|ref|NC_000913.2|_Escherichia_coli_str._K-12_substr._MG1655,_complete_genome|Length=4398|Start=2519553|End=2523950	131	2519553	2523950	131	3165836	3166762		131	1882789	1888636
>gi|49175990|ref|NC_000913.2|_Escherichia_coli_str._K-12_substr._MG1655,_complete_genome|Length=805|Start=2535727|End=2536531	132	2535727	2536531	132	3169850	3170441		132	1888880	1889655
>gi|49175990|ref|NC_000913.2|_Escherichia_coli_str._K-12_substr._MG1655,_complete_genome|Length=6782|Start=2556721|End=2563502	133	2556721	2563502	133	3183086	3189723		133	1890660	1903303
>gi|49175990|ref|NC_000913.2|_Escherichia_coli_str._K-12_substr._MG1655,_complete_genome|Length=412|Start=2651467|End=2651878	134	2651467	2651878	134	3267323	3267716		134	1903666	1904097
>gi|49175990|ref|NC_000913.2|_Escherichia_coli_str._K-12_substr._MG1655,_complete_genome|Length=126|Start=2744330|End=2744455	135	2744330	2744455	135	3289307	3289655		135	1904614	1905817
>gi|49175990|ref|NC_000913.2|_Escherichia_coli_str._K-12_substr._MG1655,_complete_genome|Length=16047|Start=2753978|End=2770024	136	2753978	2770024	136	3328071	3328219		136	1906098	1925593
>gi|49175990|ref|NC_000913.2|_Escherichia_coli_str._K-12_substr._MG1655,_complete_genome|Length=5303|Start=2770702|End=2776004	137	2770702	2776004	137	3358254	3365333		137	1926404	1930149
>gi|49175990|ref|NC_000913.2|_Escherichia_coli_str._K-12_substr._MG1655,_complete_genome|Length=130|Start=2798500|End=2798629	138	2798500	2798629	138	3389740	3390014		138	1940031	1941575
>gi|49175990|ref|NC_000913.2|_Escherichia_coli_str._K-12_substr._MG1655,_complete_genome|Length=198|Start=2831353|End=2831550	139	2831353	2831550	139	3451092	3463961		139	1952169	1952667
>gi|49175990|ref|NC_000913.2|_Escherichia_coli_str._K-12_substr._MG1655,_complete_genome|Length=6097|Start=2858438|End=2864534	140	2858438	2864534	140	3464640	3467729		140	1973279	1973402
>gi|49175990|ref|NC_000913.2|_Escherichia_coli_str._K-12_substr._MG1655,_complete_genome|Length=148|Start=2875757|End=2875904	141	2875757	2875904	141	3502537	3510270		141	1973868	1977146
>gi|49175990|ref|NC_000913.2|_Escherichia_coli_str._K-12_substr._MG1655,_complete_genome|Length=8619|Start=2876714|End=2885332	142	2876714	2885332	142	3561430	3561802		142	2021303	2022841
>gi|49175990|ref|NC_000913.2|_Escherichia_coli_str._K-12_substr._MG1655,_complete_genome|Length=1000|Start=2903531|End=2904530	143	2903531	2904530	143	3579258	3582682		143	2023168	2023808
>gi|49175990|ref|NC_000913.2|_Escherichia_coli_str._K-12_substr._MG1655,_complete_genome|Length=1020|Start=3043124|End=3044143	144	3043124	3044143	144	3590140	3590354		144	2037588	2038816
>gi|49175990|ref|NC_000913.2|_Escherichia_coli_str._K-12_substr._MG1655,_complete_genome|Length=305|Start=3071923|End=3072227	145	3071923	3072227	145	3596002	3596185		145	2042561	2044802
>gi|49175990|ref|NC_000913.2|_Escherichia_coli_str._K-12_substr._MG1655,_complete_genome|Length=60|Start=3081897|End=3081956	146	3081897	3081956	146	3616619	3623309		146	2083806	2085627
>gi|49175990|ref|NC_000913.2|_Escherichia_coli_str._K-12_substr._MG1655,_complete_genome|Length=24694|Start=3108464|End=3133157	147	3108464	3133157	147	3636787	3636959		147	2099966	2104775
>gi|49175990|ref|NC_000913.2|_Escherichia_coli_str._K-12_substr._MG1655,_complete_genome|Length=927|Start=3165842|End=3166768	148	3165842	3166768	148	3649667	3650865		148	2116160	2119701
>gi|49175990|ref|NC_000913.2|_Escherichia_coli_str._K-12_substr._MG1655,_complete_genome|Length=592|Start=3169856|End=3170447	149	3169856	3170447	149	3703557	3703713		149	2120479	2138272
>gi|49175990|ref|NC_000913.2|_Escherichia_coli_str._K-12_substr._MG1655,_complete_genome|Length=51|Start=3171479|End=3171529	150	3171479	3171529	150	3706021	3706189		150	2138652	2140586
>gi|49175990|ref|NC_000913.2|_Escherichia_coli_str._K-12_substr._MG1655,_complete_genome|Length=1055|Start=3183063|End=3184117	151	3183063	3184117	151	3708288	3708439		151	2141103	2154686
>gi|49175990|ref|NC_000913.2|_Escherichia_coli_str._K-12_substr._MG1655,_complete_genome|Length=4280|Start=3185450|End=3189729	152	3185450	3189729	152	3718262	3719705		152	2156167	2156779
>gi|49175990|ref|NC_000913.2|_Escherichia_coli_str._K-12_substr._MG1655,_complete_genome|Length=349|Start=3289688|End=3290036	153	3289688	3290036	153	3733827	3733933		153	2157207	2158075
>gi|49175990|ref|NC_000913.2|_Escherichia_coli_str._K-12_substr._MG1655,_complete_genome|Length=7159|Start=3358641|End=3365799	154	3358641	3365799	154	3739443	3748430		154	2176690	2177999
>gi|49175990|ref|NC_000913.2|_Escherichia_coli_str._K-12_substr._MG1655,_complete_genome|Length=16638|Start=3451477|End=3468114	155	3451477	3468114	155	3748547	3748730		155	2186930	2187825
>gi|49175990|ref|NC_000913.2|_Escherichia_coli_str._K-12_substr._MG1655,_complete_genome|Length=7593|Start=3502921|End=3510513	156	3502921	3510513	156	3771830	3771966		156	2187965	2188628
>gi|49175990|ref|NC_000913.2|_Escherichia_coli_str._K-12_substr._MG1655,_complete_genome|Length=64|Start=3545918|End=3545981	157	3545918	3545981	157	3794508	3802883		157	2227418	2235305
>gi|49175990|ref|NC_000913.2|_Escherichia_coli_str._K-12_substr._MG1655,_complete_genome|Length=56|Start=3573688|End=3573743	158	3573688	3573743	158	3804697	3805388		158	2271618	2287897
>gi|49175990|ref|NC_000913.2|_Escherichia_coli_str._K-12_substr._MG1655,_complete_genome|Length=1801|Start=3579650|End=3581450	159	3579650	3581450	159	3824915	3825086		159	2288249	2288438
>gi|49175990|ref|NC_000913.2|_Escherichia_coli_str._K-12_substr._MG1655,_complete_genome|Length=849|Start=3582219|End=3583067	160	3582219	3583067	160	3833959	3835589		160	2288756	2309192
>gi|49175990|ref|NC_000913.2|_Escherichia_coli_str._K-12_substr._MG1655,_complete_genome|Length=54|Start=3590532|End=3590585	161	3590532	3590585	161	3868179	3872938		161	2309334	2309819
>gi|49175990|ref|NC_000913.2|_Escherichia_coli_str._K-12_substr._MG1655,_complete_genome|Length=56|Start=3590691|End=3590746	162	3590691	3590746	162	3885822	3885972		162	2310179	2311271
>gi|49175990|ref|NC_000913.2|_Escherichia_coli_str._K-12_substr._MG1655,_complete_genome|Length=190|Start=3617011|End=3617200	163	3617011	3617200	163	3895068	3904493		163	2311788	2317346
>gi|49175990|ref|NC_000913.2|_Escherichia_coli_str._K-12_substr._MG1655,_complete_genome|Length=923|Start=3620935|End=3621857	164	3620935	3621857	164	3909259	3909464		164	2318636	2318691
>gi|49175990|ref|NC_000913.2|_Escherichia_coli_str._K-12_substr._MG1655,_complete_genome|Length=154|Start=3623548|End=3623701	165	3623548	3623701	165	3997785	3997904		165	2318956	2324787
>gi|49175990|ref|NC_000913.2|_Escherichia_coli_str._K-12_substr._MG1655,_complete_genome|Length=1194|Start=3650060|End=3651253	166	3650060	3651253	166	3999989	4000910		166	2324951	2325394
>gi|49175990|ref|NC_000913.2|_Escherichia_coli_str._K-12_substr._MG1655,_complete_genome|Length=156|Start=3703952|End=3704107	167	3703952	3704107	167	4024894	4025083		167	2327418	2329600
>gi|49175990|ref|NC_000913.2|_Escherichia_coli_str._K-12_substr._MG1655,_complete_genome|Length=60|Start=3706490|End=3706549	168	3706490	3706549	168	4054033	4054192		168	2491037	2491399
>gi|49175990|ref|NC_000913.2|_Escherichia_coli_str._K-12_substr._MG1655,_complete_genome|Length=152|Start=3708682|End=3708833	169	3708682	3708833	169	4066919	4067064		169	2525409	2526286
>gi|49175990|ref|NC_000913.2|_Escherichia_coli_str._K-12_substr._MG1655,_complete_genome|Length=1444|Start=3718656|End=3720099	170	3718656	3720099	170	4067974	4068090		170	2529387	2530695
>gi|49175990|ref|NC_000913.2|_Escherichia_coli_str._K-12_substr._MG1655,_complete_genome|Length=8976|Start=3739848|End=3748823	171	3739848	3748823	171	4090564	4090703		171	2559959	2560182
>gi|49175990|ref|NC_000913.2|_Escherichia_coli_str._K-12_substr._MG1655,_complete_genome|Length=137|Start=3772226|End=3772362	172	3772226	3772362	172	4091918	4092193		172	2668233	2679878
>gi|49175990|ref|NC_000913.2|_Escherichia_coli_str._K-12_substr._MG1655,_complete_genome|Length=59|Start=3775052|End=3775110	173	3775052	3775110	173	4125498	4125634		173	2680397	2687169
>gi|49175990|ref|NC_000913.2|_Escherichia_coli_str._K-12_substr._MG1655,_complete_genome|Length=11080|Start=3794883|End=3805962	174	3794883	3805962	174	4151026	4151271		174	2688353	2689231
>gi|49175990|ref|NC_000913.2|_Escherichia_coli_str._K-12_substr._MG1655,_complete_genome|Length=99|Start=3806312|End=3806410	175	3806312	3806410	175	4165845	4165950		175	2699825	2700866
>gi|49175990|ref|NC_000913.2|_Escherichia_coli_str._K-12_substr._MG1655,_complete_genome|Length=213|Start=3815816|End=3816028	176	3815816	3816028	176	4169368	4169533		176	2734334	2734666
>gi|49175990|ref|NC_000913.2|_Escherichia_coli_str._K-12_substr._MG1655,_complete_genome|Length=178|Start=3825305|End=3825482	177	3825305	3825482	177	4177210	4177351		177	2743285	2747282
>gi|49175990|ref|NC_000913.2|_Escherichia_coli_str._K-12_substr._MG1655,_complete_genome|Length=1634|Start=3834355|End=3835988	178	3834355	3835988	178	4199881	4200032		178	2748095	2768464
>gi|49175990|ref|NC_000913.2|_Escherichia_coli_str._K-12_substr._MG1655,_complete_genome|Length=4812|Start=3868554|End=3873365	179	3868554	3873365	179	4210744	4211256		179	2768824	2769916
>gi|49175990|ref|NC_000913.2|_Escherichia_coli_str._K-12_substr._MG1655,_complete_genome|Length=151|Start=3886216|End=3886366	180	3886216	3886366	180	4228804	4228936		180	2770433	2775778
>gi|49175990|ref|NC_000913.2|_Escherichia_coli_str._K-12_substr._MG1655,_complete_genome|Length=168|Start=3894967|End=3895134	181	3894967	3895134	181	4293564	4294013		181	2776985	2777040
>gi|49175990|ref|NC_000913.2|_Escherichia_coli_str._K-12_substr._MG1655,_complete_genome|Length=9432|Start=3895457|End=3904888	182	3895457	3904888	182	4304398	4311465		182	2777305	2779826
>gi|49175990|ref|NC_000913.2|_Escherichia_coli_str._K-12_substr._MG1655,_complete_genome|Length=206|Start=3909654|End=3909859	183	3909654	3909859	183	4323500	4323900		183	2779945	2783674
>gi|49175990|ref|NC_000913.2|_Escherichia_coli_str._K-12_substr._MG1655,_complete_genome|Length=128|Start=3998187|End=3998314	184	3998187	3998314	184	4372028	4372187		184	2784217	2784535
>gi|49175990|ref|NC_000913.2|_Escherichia_coli_str._K-12_substr._MG1655,_complete_genome|Length=922|Start=4000400|End=4001321	185	4000400	4001321	185	4382906	4383624		185	2785359	2786203
>gi|49175990|ref|NC_000913.2|_Escherichia_coli_str._K-12_substr._MG1655,_complete_genome|Length=172|Start=4054476|End=4054647	186	4054476	4054647	186	4476457	4476584		186	2786418	2788400
>gi|49175990|ref|NC_000913.2|_Escherichia_coli_str._K-12_substr._MG1655,_complete_genome|Length=193|Start=4067318|End=4067510	187	4067318	4067510	187	4487671	4492757		187	2793080	2793353
>gi|49175990|ref|NC_000913.2|_Escherichia_coli_str._K-12_substr._MG1655,_complete_genome|Length=167|Start=4090979|End=4091145	188	4090979	4091145	188	4494059	4534178		188	2793593	2793962
>gi|49175990|ref|NC_000913.2|_Escherichia_coli_str._K-12_substr._MG1655,_complete_genome|Length=90|Start=4116780|End=4116869	189	4116780	4116869	189	4569489	4577072		189	2811868	2814309
>gi|49175990|ref|NC_000913.2|_Escherichia_coli_str._K-12_substr._MG1655,_complete_genome|Length=73|Start=4158933|End=4159005	190	4158933	4159005	190	4589033	4589168		190	2816221	2819495
>gi|49175990|ref|NC_000913.2|_Escherichia_coli_str._K-12_substr._MG1655,_complete_genome|Length=142|Start=4177655|End=4177796	191	4177655	4177796	191	4603736	4603971		191	2831926	2832130
>gi|49175990|ref|NC_000913.2|_Escherichia_coli_str._K-12_substr._MG1655,_complete_genome|Length=484|Start=4200065|End=4200548	192	4200065	4200548	192	4611823	4612049		192	2843562	2844447
>gi|49175990|ref|NC_000913.2|_Escherichia_coli_str._K-12_substr._MG1655,_complete_genome|Length=518|Start=4211190|End=4211707	193	4211190	4211707	193	4619341	4620670		193	2845388	2845725
>gi|49175990|ref|NC_000913.2|_Escherichia_coli_str._K-12_substr._MG1655,_complete_genome|Length=95|Start=4228247|End=4228341	194	4228247	4228341					194	2847051	2857752
>gi|49175990|ref|NC_000913.2|_Escherichia_coli_str._K-12_substr._MG1655,_complete_genome|Length=136|Start=4229248|End=4229383	195	4229248	4229383					195	2858706	2860081
>gi|49175990|ref|NC_000913.2|_Escherichia_coli_str._K-12_substr._MG1655,_complete_genome|Length=111|Start=4294347|End=4294457	196	4294347	4294457					196	2885077	2885821
>gi|49175990|ref|NC_000913.2|_Escherichia_coli_str._K-12_substr._MG1655,_complete_genome|Length=7135|Start=4304783|End=4311917	197	4304783	4311917					197	2929188	2931459
>gi|49175990|ref|NC_000913.2|_Escherichia_coli_str._K-12_substr._MG1655,_complete_genome|Length=144|Start=4372489|End=4372632	198	4372489	4372632					198	2933424	2934394
>gi|49175990|ref|NC_000913.2|_Escherichia_coli_str._K-12_substr._MG1655,_complete_genome|Length=742|Start=4383328|End=4384069	199	4383328	4384069					199	2938336	2938594
>gi|49175990|ref|NC_000913.2|_Escherichia_coli_str._K-12_substr._MG1655,_complete_genome|Length=128|Start=4476917|End=4477044	200	4476917	4477044					200	2942632	2947849
>gi|49175990|ref|NC_000913.2|_Escherichia_coli_str._K-12_substr._MG1655,_complete_genome|Length=5087|Start=4488126|End=4493212	201	4488126	4493212					201	2953277	2954211
>gi|49175990|ref|NC_000913.2|_Escherichia_coli_str._K-12_substr._MG1655,_complete_genome|Length=1080|Start=4494563|End=4495642	202	4494563	4495642					202	2961007	2962316
>gi|49175990|ref|NC_000913.2|_Escherichia_coli_str._K-12_substr._MG1655,_complete_genome|Length=171|Start=4496033|End=4496203	203	4496033	4496203					203	2966157	2968238
>gi|49175990|ref|NC_000913.2|_Escherichia_coli_str._K-12_substr._MG1655,_complete_genome|Length=1846|Start=4497535|End=4499380	204	4497535	4499380					204	2969046	2989809
>gi|49175990|ref|NC_000913.2|_Escherichia_coli_str._K-12_substr._MG1655,_complete_genome|Length=5701|Start=4499770|End=4505470	205	4499770	4505470					205	2989951	2990438
>gi|49175990|ref|NC_000913.2|_Escherichia_coli_str._K-12_substr._MG1655,_complete_genome|Length=9459|Start=4507032|End=4516490	206	4507032	4516490					206	2990776	2991890
>gi|49175990|ref|NC_000913.2|_Escherichia_coli_str._K-12_substr._MG1655,_complete_genome|Length=17028|Start=4517263|End=4534290	207	4517263	4534290					207	2992370	3001335
>gi|49175990|ref|NC_000913.2|_Escherichia_coli_str._K-12_substr._MG1655,_complete_genome|Length=96|Start=4534538|End=4534633	208	4534538	4534633					208	3001919	3009547
>gi|49175990|ref|NC_000913.2|_Escherichia_coli_str._K-12_substr._MG1655,_complete_genome|Length=72|Start=4559503|End=4559574	209	4559503	4559574					209	3009854	3012237
>gi|49175990|ref|NC_000913.2|_Escherichia_coli_str._K-12_substr._MG1655,_complete_genome|Length=192|Start=4561546|End=4561737	210	4561546	4561737					210	3012360	3015046
>gi|49175990|ref|NC_000913.2|_Escherichia_coli_str._K-12_substr._MG1655,_complete_genome|Length=7586|Start=4569943|End=4577528	211	4569943	4577528					211	3029249	3029307
>gi|49175990|ref|NC_000913.2|_Escherichia_coli_str._K-12_substr._MG1655,_complete_genome|Length=7946|Start=4577985|End=4585930	212	4577985	4585930					212	3029588	3029646
>gi|49175990|ref|NC_000913.2|_Escherichia_coli_str._K-12_substr._MG1655,_complete_genome|Length=136|Start=4589486|End=4589621	213	4589486	4589621					213	3030624	3036811
>gi|49175990|ref|NC_000913.2|_Escherichia_coli_str._K-12_substr._MG1655,_complete_genome|Length=1330|Start=4619795|End=4621124	214	4619795	4621124					214	3124209	3124405
								215	3146705	3148571
								216	3148828	3150539
								217	3184516	3184778
								218	3189101	3189327
								219	3245477	3247995
								220	3252145	3252696
								221	3264256	3277062
								222	3319750	3320153
								223	3430974	3435828
								224	3444253	3444345
								225	3452801	3452926
								226	3545814	3546467
								227	3546596	3557760
								228	3558597	3567450
								229	3589954	3592047
								230	3651398	3654333
								231	3665961	3674728
								232	3692615	3696208
								233	3780194	3780420
								234	3786306	3803253
								235	3850440	3850558
								236	3861492	3861617
								237	3878685	3882124
								238	3891794	3892728
								239	3919462	3920489
								240	3920885	3942087
								241	3942247	3942802
								242	3979613	3986916
								243	3998450	3998551
								244	4087528	4089822
								245	4100422	4101728
								246	4170188	4170319
								247	4255689	4257220
								248	4335125	4336013
								249	4343963	4346809
								250	4358686	4362196
								251	4368104	4369922
								252	4377392	4378432
								253	4384080	4385022
								254	4399382	4414774
								255	4420814	4427377
								256	4455555	4464611
								257	4519710	4525613
								258	4555242	4559262
								259	4559453	4559662
								260	4565187	4566553
								261	4586823	4592913
								262	4612676	4620774
								263	4621126	4621229
								264	4630636	4630848
								265	4640127	4640989
								266	4649862	4652545
								267	4653270	4689515
								268	4689649	4693282
								269	4697151	4697990
								270	4706903	4710259
								271	4720862	4721353
								272	4730498	4730558
								273	4743409	4746033
								274	4754635	4754802
								275	4755125	4762554
								276	4767320	4774262
								277	4862585	4863595
								278	4865681	4867254
								279	4867392	4868372
								280	4921128	4921187
								281	4933857	4934894
								282	4944249	4946294
								283	4960345	4962122
								284	4987576	4989102
								285	4997535	4997626
								286	5001359	5003056
								287	5036313	5039013
								288	5079613	5080075
								289	5107370	5113696
								290	5189430	5198803
								291	5269570	5269756
								292	5375697	5375786
								293	5377088	5387297
								294	5387373	5389393
								295	5389642	5389733
								296	5389979	5420697
								297	5420888	5420953
								298	5421422	5421521
								299	5446305	5451969
								300	5453941	5456831
								301	5465053	5467290
								302	5467747	5475564
								303	5479120	5479941
								304	5509608	5509894
