# Supplementary material for: Pan-genome sequence analysis using Panseq: an online tool for the rapid analysis of core and accessory genomic regions
Source: BMC Bioinformatics. 2010 Sep 15;11:461. doi: 10.1186/1471-2105-11-461 (PMC2949892; doi:10.1186/1471-2105-11-461)
Supplement: Additional file 3 — Random Binary Data File. A table of randomly generated binary digits, simulating the presence/absence of 100 loci among 10 sequences. [file 1471-2105-11-461-S3.TXT]

	sequence1	sequence2	sequence3	sequence4	sequence5	sequence6	sequence7	sequence8	sequence9	sequence10
locus1	0	1	1	0	1	0	1	1	0	0
locus2	1	0	0	1	1	0	1	1	0	0
locus3	1	1	0	0	0	1	0	0	0	1
locus4	0	0	0	1	0	1	0	1	0	1
locus5	1	0	0	1	1	1	0	1	1	0
locus6	1	0	1	1	0	1	0	0	1	1
locus7	0	1	0	0	0	1	1	1	0	1
locus8	1	1	0	0	0	1	1	0	0	0
locus9	1	0	0	1	0	1	1	0	1	0
locus10	0	0	1	1	0	0	0	1	1	1
locus11	1	0	0	1	1	1	1	0	0	1
locus12	1	0	1	1	0	1	0	0	0	1
locus13	0	0	1	0	0	0	0	0	0	1
locus14	0	0	1	0	0	0	1	1	0	0
locus15	1	1	1	1	0	1	0	0	1	1
locus16	1	0	1	0	0	1	0	1	1	0
locus17	1	1	1	0	1	1	1	1	1	1
locus18	0	1	0	1	0	0	0	1	1	1
locus19	1	1	0	0	0	0	1	0	0	0
locus20	0	0	0	1	0	1	0	0	0	1
locus21	1	0	0	0	1	0	0	1	0	0
locus22	0	0	0	0	0	0	0	0	1	0
locus23	0	1	1	0	1	0	1	1	0	1
locus24	1	0	0	1	0	1	1	0	0	1
locus25	1	1	0	1	0	1	0	0	1	1
locus26	1	0	1	0	1	0	0	1	0	1
locus27	0	1	0	1	0	1	1	1	0	1
locus28	0	0	1	1	1	1	1	1	0	0
locus29	1	1	0	1	1	0	0	1	0	0
locus30	0	0	0	0	0	1	1	0	0	0
locus31	0	1	0	0	1	1	1	0	1	0
locus32	1	1	0	0	1	1	1	1	1	1
locus33	1	1	1	1	1	1	1	0	0	0
locus34	0	0	1	0	1	1	0	0	1	0
locus35	0	1	1	0	1	0	0	1	0	1
locus36	1	1	1	0	0	1	1	1	0	0
locus37	0	1	1	1	1	0	1	0	0	1
locus38	1	0	0	1	1	1	0	0	0	0
locus39	1	1	0	0	0	1	1	0	1	0
locus40	1	0	0	1	0	0	1	0	1	1
locus41	1	1	1	0	0	0	0	0	0	0
locus42	1	1	1	0	0	0	0	1	1	1
locus43	1	0	0	0	0	1	1	0	1	0
locus44	1	0	1	0	1	0	1	1	1	0
locus45	0	1	0	1	1	1	0	1	1	1
locus46	1	1	0	0	0	1	1	1	1	1
locus47	1	0	1	0	0	0	1	0	0	1
locus48	1	0	0	0	0	0	1	1	0	1
locus49	1	1	0	1	1	1	1	1	0	1
locus50	1	0	1	1	0	1	1	0	1	1
locus51	1	1	0	1	0	1	1	1	1	0
locus52	0	0	0	1	0	1	1	0	0	1
locus53	1	0	0	1	1	0	0	1	0	0
locus54	1	1	1	0	1	0	0	0	1	1
locus55	0	0	0	1	1	0	0	1	0	1
locus56	0	0	1	1	0	1	0	1	1	0
locus57	1	1	1	0	1	0	0	0	1	1
locus58	0	1	1	0	1	0	1	0	1	1
locus59	1	0	1	1	0	0	0	1	1	1
locus60	0	1	1	1	1	1	0	1	1	0
locus61	0	1	0	0	1	1	0	1	1	0
locus62	0	1	1	1	0	1	1	1	0	0
locus63	1	0	0	1	0	0	0	1	0	0
locus64	0	1	0	1	0	0	1	0	1	1
locus65	1	0	1	0	1	0	1	1	0	1
locus66	1	0	1	0	1	1	1	0	0	0
locus67	0	1	1	0	1	1	0	1	0	1
locus68	1	1	1	0	1	0	1	0	1	0
locus69	0	0	0	1	0	0	0	0	0	1
locus70	0	0	0	1	1	1	1	0	0	0
locus71	1	1	1	1	0	0	1	1	0	1
locus72	0	0	0	0	1	0	1	0	0	0
locus73	0	1	0	0	0	1	1	1	1	1
locus74	1	1	1	1	1	0	1	1	0	1
locus75	0	1	1	1	0	1	1	1	0	0
locus76	1	0	0	1	1	0	1	0	1	1
locus77	1	0	0	0	1	0	1	0	0	0
locus78	0	0	0	0	1	1	1	1	0	0
locus79	0	0	1	1	1	0	0	1	0	1
locus80	1	1	1	1	1	0	1	1	1	0
locus81	1	1	0	0	1	0	0	0	1	1
locus82	1	1	1	0	1	0	1	1	0	0
locus83	0	0	0	0	0	1	0	0	0	0
locus84	1	0	0	1	0	1	0	1	1	0
locus85	1	0	0	1	1	0	0	0	0	1
locus86	1	0	0	0	1	0	1	1	1	1
locus87	0	1	1	1	0	1	0	0	0	1
locus88	1	0	1	1	0	1	1	1	1	1
locus89	0	0	1	0	0	1	0	1	0	1
locus90	1	1	1	0	1	0	1	1	0	1
locus91	1	0	1	1	1	1	0	1	0	0
locus92	0	0	0	1	0	1	0	1	0	0
locus93	1	1	1	0	1	1	0	0	0	1
locus94	1	1	0	0	1	1	1	0	1	0
locus95	0	1	1	1	1	0	1	1	1	1
locus96	0	1	0	1	1	0	1	1	0	0
locus97	0	0	1	0	0	1	0	1	1	1
locus98	1	1	0	1	1	1	1	1	1	0
locus99	1	0	0	1	1	0	0	0	0	1
locus100	0	1	1	0	0	0	0	0	0	0
