# Supplementary material for: Pan-genome sequence analysis using Panseq: an online tool for the rapid analysis of core and accessory genomic regions
Source: BMC Bioinformatics. 2010 Sep 15;11:461. doi: 10.1186/1471-2105-11-461 (PMC2949892; doi:10.1186/1471-2105-11-461)
Supplement: Additional file 4 — Exhaustive Four Loci Combinations. All four-loci combinations of the data from Additional File 3 generating the maximum 10 unique fingerprints. [file 1471-2105-11-461-S4.TXT]

Thu Apr 15 10:59:58 2010
locus1 locus2 locus4 locus8	UniqueProfiles:10	Profiles: 0101 1101 0011 0110 1001 0000 1000 1110 0010 1100
locus1 locus2 locus4 locus26	UniqueProfiles:10	Profiles: 0101 1101 0011 0110 1001 1111 0000 1000 1100 0010
locus1 locus2 locus4 locus34	UniqueProfiles:10	Profiles: 1101 0011 0110 0100 0001 1001 1000 1110 0010 1100
locus1 locus2 locus4 locus39	UniqueProfiles:10	Profiles: 0101 1101 0011 0110 0001 1001 1000 1110 0010 1100
locus1 locus2 locus4 locus47	UniqueProfiles:10	Profiles: 0101 1101 0011 0110 1001 0000 1000 1110 0010 1100
locus1 locus2 locus4 locus51	UniqueProfiles:10	Profiles: 0111 0101 1101 0011 0001 1001 1111 1000 0010 1100
locus1 locus2 locus4 locus61	UniqueProfiles:10	Profiles: 1101 0011 0110 0100 0001 1001 1111 1000 0010 1100
locus1 locus2 locus4 locus64	UniqueProfiles:10	Profiles: 0111 1101 0011 0100 0001 1001 1000 1110 0010 1100
locus1 locus2 locus4 locus79	UniqueProfiles:10	Profiles: 0111 1101 0011 0100 1001 1111 0000 1000 1100 0010
locus1 locus2 locus4 locus81	UniqueProfiles:10	Profiles: 0101 1101 0011 0110 0001 1001 1000 1110 1100 0010
locus1 locus2 locus4 locus91	UniqueProfiles:10	Profiles: 0111 0101 1101 0011 1001 1111 0000 1000 0010 1100
locus1 locus2 locus5 locus10	UniqueProfiles:10	Profiles: 0111 0011 0110 0001 1001 1111 1000 1110 1100 0010
locus1 locus2 locus5 locus18	UniqueProfiles:10	Profiles: 0111 0011 0110 0001 1001 1111 1000 1110 1100 0010
locus1 locus2 locus5 locus27	UniqueProfiles:10	Profiles: 0111 1101 0011 0110 0001 1001 1111 1000 1110 0010
locus1 locus2 locus5 locus66	UniqueProfiles:10	Profiles: 0111 1101 0011 0110 1001 1111 0000 1000 1110 0010
locus1 locus2 locus5 locus81	UniqueProfiles:10	Profiles: 0111 0011 0110 0001 1001 1111 1000 1110 1100 0010
locus1 locus2 locus7 locus8	UniqueProfiles:10	Profiles: 0101 0011 0100 1111 0000 1011 1000 1110 0010 1100
locus1 locus2 locus7 locus10	UniqueProfiles:10	Profiles: 0101 0011 0100 0001 1001 1111 1010 1110 0010 1100
locus1 locus2 locus7 locus16	UniqueProfiles:10	Profiles: 0101 0011 0100 0001 1001 1111 1010 1110 0010 1100
locus1 locus2 locus7 locus18	UniqueProfiles:10	Profiles: 0101 0011 0100 0001 1111 1011 1000 1110 0010 1100
locus1 locus2 locus7 locus26	UniqueProfiles:10	Profiles: 0101 1101 0011 0100 1001 1111 0000 1010 1110 0010
locus1 locus2 locus7 locus37	UniqueProfiles:10	Profiles: 0101 1101 0011 0100 1001 1111 0000 1011 1110 0010
locus1 locus2 locus7 locus39	UniqueProfiles:10	Profiles: 0101 0011 0100 0001 1111 1011 1000 1110 0010 1100
locus1 locus2 locus7 locus42	UniqueProfiles:10	Profiles: 0101 0011 0100 0001 1001 1111 1011 1110 0010 1100
locus1 locus2 locus7 locus43	UniqueProfiles:10	Profiles: 0101 0011 0100 0001 1111 1010 1000 1110 0010 1100
locus1 locus2 locus7 locus47	UniqueProfiles:10	Profiles: 0101 0011 0100 1001 1111 0000 1010 1110 0010 1100
locus1 locus2 locus7 locus55	UniqueProfiles:10	Profiles: 0101 1101 0011 0100 1111 0000 1010 1000 1110 0010
locus1 locus2 locus7 locus56	UniqueProfiles:10	Profiles: 0101 0011 0100 0001 1001 1111 1010 1110 0010 1100
locus1 locus2 locus7 locus60	UniqueProfiles:10	Profiles: 0101 1101 0011 0100 0001 1001 1111 1011 1110 0010
locus1 locus2 locus7 locus64	UniqueProfiles:10	Profiles: 0101 0011 0100 0001 1111 1011 1000 1110 0010 1100
locus1 locus2 locus7 locus66	UniqueProfiles:10	Profiles: 0101 1101 0011 0100 1001 1111 0000 1010 1110 0010
locus1 locus2 locus7 locus70	UniqueProfiles:10	Profiles: 0101 1101 0011 0100 1111 0000 1010 1000 1110 0010
locus1 locus2 locus7 locus79	UniqueProfiles:10	Profiles: 0101 1101 0011 0100 1001 1111 0000 1010 1110 0010
locus1 locus2 locus7 locus92	UniqueProfiles:10	Profiles: 0101 0011 0100 1111 0000 1010 1000 1110 0010 1100
locus1 locus2 locus7 locus94	UniqueProfiles:10	Profiles: 0101 1101 0011 0100 0001 1111 1011 1000 1110 0010
locus1 locus2 locus8 locus11	UniqueProfiles:10	Profiles: 0101 0111 1101 0011 0001 1111 0000 1010 1000 1100
locus1 locus2 locus8 locus16	UniqueProfiles:10	Profiles: 0111 1101 0011 0100 0001 1001 0000 1010 1110 1100
locus1 locus2 locus8 locus27	UniqueProfiles:10	Profiles: 0101 1101 0011 0110 0001 1111 0000 1011 1000 1100
locus1 locus2 locus8 locus31	UniqueProfiles:10	Profiles: 1101 0011 0110 0100 0001 1111 0000 1011 1000 1100
locus1 locus2 locus8 locus34	UniqueProfiles:10	Profiles: 1101 0011 0110 0100 0001 1001 0000 1010 1110 1100
locus1 locus2 locus8 locus37	UniqueProfiles:10	Profiles: 0101 1101 0110 0001 1001 1111 0000 1011 1100 0010
locus1 locus2 locus8 locus48	UniqueProfiles:10	Profiles: 0111 1101 0100 0001 1111 0000 1010 1000 0010 1100
locus1 locus2 locus8 locus51	UniqueProfiles:10	Profiles: 0101 0111 1101 0011 0001 1111 0000 1011 1000 1100
locus1 locus2 locus8 locus56	UniqueProfiles:10	Profiles: 0101 1101 0011 0110 0001 1001 0000 1010 1110 1100
locus1 locus2 locus8 locus68	UniqueProfiles:10	Profiles: 0111 1101 0100 0001 1001 1111 0000 1011 1100 0010
locus1 locus2 locus8 locus71	UniqueProfiles:10	Profiles: 0101 0111 1101 0001 1001 1111 0000 1011 0010 1100
locus1 locus2 locus8 locus84	UniqueProfiles:10	Profiles: 0101 0111 1101 0011 0001 0000 1010 1000 1110 1100
locus1 locus2 locus8 locus85	UniqueProfiles:10	Profiles: 0101 0111 1101 0001 0000 1010 1000 1110 1100 0010
locus1 locus2 locus8 locus89	UniqueProfiles:10	Profiles: 1101 0011 0110 0100 0001 1001 0000 1010 1110 1100
locus1 locus2 locus8 locus93	UniqueProfiles:10	Profiles: 0111 1101 0011 0100 0001 1001 0000 1011 1110 1100
locus1 locus2 locus8 locus94	UniqueProfiles:10	Profiles: 0111 1101 0011 0100 0001 1111 0000 1011 1000 1100
locus1 locus2 locus8 locus99	UniqueProfiles:10	Profiles: 0101 0111 1101 0001 0000 1010 1000 1110 1100 0010
locus1 locus2 locus9 locus10	UniqueProfiles:10	Profiles: 0111 1101 0011 0110 0001 1001 1000 1110 0010 1100
locus1 locus2 locus9 locus18	UniqueProfiles:10	Profiles: 0111 1101 0011 0110 0001 1001 1000 1110 0010 1100
locus1 locus2 locus9 locus27	UniqueProfiles:10	Profiles: 0111 1101 0011 0110 0001 1001 1111 1000 0010 1100
locus1 locus2 locus9 locus66	UniqueProfiles:10	Profiles: 0111 1101 0011 0110 1001 1111 0000 1000 0010 1100
locus1 locus2 locus9 locus81	UniqueProfiles:10	Profiles: 0111 1101 0011 0110 0001 1001 1000 1110 1100 0010
locus1 locus2 locus10 locus24	UniqueProfiles:10	Profiles: 0111 0101 1101 0011 0001 1010 1000 1110 0010 1100
locus1 locus2 locus10 locus26	UniqueProfiles:10	Profiles: 0101 1101 0011 0110 1111 0000 1011 1000 0010 1100
locus1 locus2 locus10 locus27	UniqueProfiles:10	Profiles: 0111 1101 0011 0100 0001 1001 1111 1010 0010 1100
locus1 locus2 locus10 locus34	UniqueProfiles:10	Profiles: 1101 0011 0110 0100 0001 1011 1000 1110 0010 1100
locus1 locus2 locus10 locus35	UniqueProfiles:10	Profiles: 1101 0011 0110 0100 1001 1111 0000 1011 0010 1100
locus1 locus2 locus10 locus39	UniqueProfiles:10	Profiles: 0101 1101 0011 0110 0001 1001 1010 1110 0010 1100
locus1 locus2 locus10 locus43	UniqueProfiles:10	Profiles: 0101 1101 0011 0110 0001 1010 1000 1110 0010 1100
locus1 locus2 locus10 locus47	UniqueProfiles:10	Profiles: 0101 1101 0011 0110 0000 1011 1000 1110 0010 1100
locus1 locus2 locus10 locus48	UniqueProfiles:10	Profiles: 0101 1101 0011 0110 1111 0000 1010 1000 0010 1100
locus1 locus2 locus10 locus51	UniqueProfiles:10	Profiles: 0111 0101 1101 0011 0001 1001 1111 1010 0010 1100
locus1 locus2 locus10 locus52	UniqueProfiles:10	Profiles: 0111 1101 0011 0100 0001 1010 1000 1110 0010 1100
locus1 locus2 locus10 locus55	UniqueProfiles:10	Profiles: 0111 1101 0011 0100 1111 0000 1010 1000 0010 1100
locus1 locus2 locus10 locus60	UniqueProfiles:10	Profiles: 0111 1101 0011 0100 0001 1001 1111 1011 0010 1100
locus1 locus2 locus10 locus61	UniqueProfiles:10	Profiles: 1101 0011 0110 0100 0001 1001 1111 1010 0010 1100
locus1 locus2 locus10 locus67	UniqueProfiles:10	Profiles: 1101 0011 0110 0100 0001 1001 1111 1011 0010 1100
locus1 locus2 locus10 locus71	UniqueProfiles:10	Profiles: 0111 0101 1101 0011 1001 1111 0000 1011 0010 1100
locus1 locus2 locus10 locus79	UniqueProfiles:10	Profiles: 0111 1101 0011 0100 1111 0000 1011 1000 0010 1100
locus1 locus2 locus10 locus85	UniqueProfiles:10	Profiles: 0111 0101 1101 0011 0000 1010 1000 1110 0010 1100
locus1 locus2 locus10 locus93	UniqueProfiles:10	Profiles: 0101 1101 0011 0110 0001 1001 1011 1110 0010 1100
locus1 locus2 locus10 locus99	UniqueProfiles:10	Profiles: 0111 0101 1101 0011 0000 1010 1000 1110 0010 1100
locus1 locus2 locus11 locus26	UniqueProfiles:10	Profiles: 0111 1101 0011 0110 1001 1111 0000 1000 1110 0010
locus1 locus2 locus11 locus39	UniqueProfiles:10	Profiles: 0111 0011 0110 0001 1001 1111 1000 1110 0010 1100
locus1 locus2 locus11 locus47	UniqueProfiles:10	Profiles: 0111 0011 0110 1001 1111 0000 1000 1110 1100 0010
locus1 locus2 locus11 locus64	UniqueProfiles:10	Profiles: 0111 0011 0110 0001 1001 1111 1000 1110 1100 0010
locus1 locus2 locus11 locus79	UniqueProfiles:10	Profiles: 0111 1101 0011 0110 1001 1111 0000 1000 1110 0010
locus1 locus2 locus11 locus81	UniqueProfiles:10	Profiles: 0111 0011 0110 0001 1001 1111 1000 1110 1100 0010
locus1 locus2 locus16 locus24	UniqueProfiles:10	Profiles: 0101 0111 1101 0011 0001 1010 1000 1110 0010 1100
locus1 locus2 locus16 locus27	UniqueProfiles:10	Profiles: 0101 1101 0011 0110 0001 1001 1111 1010 0010 1100
locus1 locus2 locus16 locus30	UniqueProfiles:10	Profiles: 1101 0011 0110 0100 0000 1010 1000 1110 0010 1100
locus1 locus2 locus16 locus36	UniqueProfiles:10	Profiles: 0111 1101 0011 0100 1001 1111 0000 1011 0010 1100
locus1 locus2 locus16 locus38	UniqueProfiles:10	Profiles: 0101 0111 1101 0011 0000 1010 1000 1110 0010 1100
locus1 locus2 locus16 locus40	UniqueProfiles:10	Profiles: 0101 0111 1101 0011 0001 1010 1000 1110 0010 1100
locus1 locus2 locus16 locus52	UniqueProfiles:10	Profiles: 0101 1101 0011 0110 0001 1010 1000 1110 0010 1100
locus1 locus2 locus16 locus54	UniqueProfiles:10	Profiles: 0111 1101 0011 0100 0001 1001 1011 1110 1100 0010
locus1 locus2 locus16 locus57	UniqueProfiles:10	Profiles: 0111 1101 0011 0100 0001 1001 1011 1110 1100 0010
locus1 locus2 locus16 locus62	UniqueProfiles:10	Profiles: 0101 1101 0011 0110 1001 1111 0000 1011 0010 1100
locus1 locus2 locus16 locus64	UniqueProfiles:10	Profiles: 0101 1101 0011 0110 0001 1001 1010 1110 0010 1100
locus1 locus2 locus16 locus67	UniqueProfiles:10	Profiles: 1101 0011 0110 0100 0001 1001 1111 1011 0010 1100
locus1 locus2 locus16 locus75	UniqueProfiles:10	Profiles: 0101 1101 0011 0110 1001 1111 0000 1011 0010 1100
locus1 locus2 locus16 locus81	UniqueProfiles:10	Profiles: 0111 1101 0011 0100 0001 1001 1010 1110 1100 0010
locus1 locus2 locus16 locus91	UniqueProfiles:10	Profiles: 0101 0111 1101 0011 1111 0000 1011 1000 0010 1100
locus1 locus2 locus16 locus93	UniqueProfiles:10	Profiles: 0111 1101 0011 0100 0001 1001 1011 1110 0010 1100
locus1 locus2 locus18 locus24	UniqueProfiles:10	Profiles: 0111 0101 1101 0011 0001 1010 1000 1110 0010 1100
locus1 locus2 locus18 locus26	UniqueProfiles:10	Profiles: 0101 1101 0011 0110 1001 1111 0000 1010 0010 1100
locus1 locus2 locus18 locus27	UniqueProfiles:10	Profiles: 0111 1101 0011 0100 0001 1111 1011 1000 0010 1100
locus1 locus2 locus18 locus34	UniqueProfiles:10	Profiles: 1101 0011 0110 0100 0001 1001 1010 1110 0010 1100
locus1 locus2 locus18 locus35	UniqueProfiles:10	Profiles: 1101 0011 0110 0100 1001 1111 0000 1011 0010 1100
locus1 locus2 locus18 locus39	UniqueProfiles:10	Profiles: 0101 1101 0011 0110 0001 1011 1000 1110 0010 1100
locus1 locus2 locus18 locus43	UniqueProfiles:10	Profiles: 0101 1101 0011 0110 0001 1010 1000 1110 0010 1100
locus1 locus2 locus18 locus47	UniqueProfiles:10	Profiles: 0101 1101 0011 0110 1001 0000 1010 1110 0010 1100
locus1 locus2 locus18 locus48	UniqueProfiles:10	Profiles: 0101 1101 0011 0110 1111 0000 1010 1000 0010 1100
locus1 locus2 locus18 locus51	UniqueProfiles:10	Profiles: 0111 0101 1101 0011 0001 1111 1011 1000 0010 1100
locus1 locus2 locus18 locus52	UniqueProfiles:10	Profiles: 0111 1101 0011 0100 0001 1010 1000 1110 0010 1100
locus1 locus2 locus18 locus55	UniqueProfiles:10	Profiles: 0111 1101 0011 0100 1111 0000 1010 1000 0010 1100
locus1 locus2 locus18 locus60	UniqueProfiles:10	Profiles: 0111 1101 0011 0100 0001 1001 1111 1011 0010 1100
locus1 locus2 locus18 locus61	UniqueProfiles:10	Profiles: 1101 0011 0110 0100 0001 1111 1011 1000 0010 1100
locus1 locus2 locus18 locus67	UniqueProfiles:10	Profiles: 1101 0011 0110 0100 0001 1001 1111 1011 0010 1100
locus1 locus2 locus18 locus71	UniqueProfiles:10	Profiles: 0111 0101 1101 0011 1001 1111 0000 1011 0010 1100
locus1 locus2 locus18 locus79	UniqueProfiles:10	Profiles: 0111 1101 0011 0100 1001 1111 0000 1010 0010 1100
locus1 locus2 locus18 locus85	UniqueProfiles:10	Profiles: 0111 0101 1101 0011 0000 1010 1000 1110 0010 1100
locus1 locus2 locus18 locus93	UniqueProfiles:10	Profiles: 0101 1101 0011 0110 0001 1001 1011 1110 0010 1100
locus1 locus2 locus18 locus99	UniqueProfiles:10	Profiles: 0111 0101 1101 0011 0000 1010 1000 1110 0010 1100
locus1 locus2 locus24 locus56	UniqueProfiles:10	Profiles: 0111 1101 0011 0110 0001 1001 1000 1110 0010 1100
locus1 locus2 locus24 locus66	UniqueProfiles:10	Profiles: 0111 1101 0011 0110 1001 1111 0000 1000 0010 1100
locus1 locus2 locus24 locus81	UniqueProfiles:10	Profiles: 0111 1101 0011 0110 0001 1001 1000 1110 1100 0010
locus1 locus2 locus24 locus94	UniqueProfiles:10	Profiles: 0111 1101 0011 0110 0001 1001 1111 1000 0010 1100
locus1 locus2 locus26 locus27	UniqueProfiles:10	Profiles: 0101 1101 0011 0110 0001 1001 1111 0000 1010 1110
locus1 locus2 locus26 locus33	UniqueProfiles:10	Profiles: 0101 0111 1101 0001 1001 1111 0000 1011 1110 0010
locus1 locus2 locus26 locus36	UniqueProfiles:10	Profiles: 0111 1101 0100 0001 1001 1111 0000 1011 1110 0010
locus1 locus2 locus26 locus38	UniqueProfiles:10	Profiles: 0101 0111 0001 1111 0000 1010 1000 1110 0010 1100
locus1 locus2 locus26 locus42	UniqueProfiles:10	Profiles: 0111 0011 0100 0001 1001 1111 0000 1011 1110 1100
locus1 locus2 locus26 locus54	UniqueProfiles:10	Profiles: 0111 0011 0100 0001 1001 1111 0000 1011 1110 1100
locus1 locus2 locus26 locus57	UniqueProfiles:10	Profiles: 0111 0011 0100 0001 1001 1111 0000 1011 1110 1100
locus1 locus2 locus26 locus58	UniqueProfiles:10	Profiles: 1101 0011 0110 0100 0001 1001 1111 0000 1011 1110
locus1 locus2 locus26 locus59	UniqueProfiles:10	Profiles: 0101 0111 0011 0001 1111 0000 1011 1000 1110 1100
locus1 locus2 locus26 locus62	UniqueProfiles:10	Profiles: 0101 1101 0110 0001 1001 1111 0000 1011 1110 0010
locus1 locus2 locus26 locus66	UniqueProfiles:10	Profiles: 0111 1101 0100 0001 1111 0000 1011 1000 1110 0010
locus1 locus2 locus26 locus68	UniqueProfiles:10	Profiles: 0111 1101 0100 0001 1001 1111 0000 1011 1110 0010
locus1 locus2 locus26 locus70	UniqueProfiles:10	Profiles: 0101 1101 0110 0001 1111 0000 1010 1000 1110 0010
locus1 locus2 locus26 locus75	UniqueProfiles:10	Profiles: 0101 1101 0110 0001 1001 1111 0000 1011 1110 0010
locus1 locus2 locus26 locus76	UniqueProfiles:10	Profiles: 0101 0111 1101 0011 0001 1111 0000 1010 1000 1110
locus1 locus2 locus26 locus81	UniqueProfiles:10	Profiles: 0111 0011 0100 0001 1001 1111 0000 1010 1110 1100
locus1 locus2 locus26 locus89	UniqueProfiles:10	Profiles: 0011 0110 0100 0001 1111 0000 1011 1000 1110 1100
locus1 locus2 locus26 locus92	UniqueProfiles:10	Profiles: 0101 0110 0001 1111 0000 1010 1000 1110 0010 1100
locus1 locus2 locus26 locus93	UniqueProfiles:10	Profiles: 0111 0011 0100 0001 1001 1111 0000 1011 1110 1100
locus1 locus2 locus27 locus30	UniqueProfiles:10	Profiles: 0011 0110 0100 1111 0000 1010 1000 1110 0010 1100
locus1 locus2 locus27 locus31	UniqueProfiles:10	Profiles: 1101 0011 0110 0100 0001 1111 1011 1000 1110 0010
locus1 locus2 locus27 locus33	UniqueProfiles:10	Profiles: 0111 0101 1101 0011 1001 1111 0000 1011 1110 0010
locus1 locus2 locus27 locus35	UniqueProfiles:10	Profiles: 1101 0011 0110 0100 1001 1111 0000 1011 1110 0010
locus1 locus2 locus27 locus37	UniqueProfiles:10	Profiles: 0111 1101 0011 0100 1001 1111 0000 1011 1110 0010
locus1 locus2 locus27 locus39	UniqueProfiles:10	Profiles: 0101 0011 0110 0001 1111 1011 1000 1110 0010 1100
locus1 locus2 locus27 locus40	UniqueProfiles:10	Profiles: 0111 0101 0011 0001 1111 1010 1000 1110 0010 1100
locus1 locus2 locus27 locus42	UniqueProfiles:10	Profiles: 0101 0011 0110 0001 1001 1111 1011 1110 0010 1100
locus1 locus2 locus27 locus43	UniqueProfiles:10	Profiles: 0101 0011 0110 0001 1111 1010 1000 1110 0010 1100
locus1 locus2 locus27 locus47	UniqueProfiles:10	Profiles: 0101 0011 0110 1001 1111 0000 1010 1110 0010 1100
locus1 locus2 locus27 locus55	UniqueProfiles:10	Profiles: 0111 1101 0011 0100 1111 0000 1010 1000 1110 0010
locus1 locus2 locus27 locus56	UniqueProfiles:10	Profiles: 0111 0011 0100 0001 1001 1111 1010 1110 0010 1100
locus1 locus2 locus27 locus58	UniqueProfiles:10	Profiles: 1101 0011 0110 0100 0001 1001 1111 1011 1110 0010
locus1 locus2 locus27 locus59	UniqueProfiles:10	Profiles: 0111 0101 0011 0001 1001 1111 1010 1110 0010 1100
locus1 locus2 locus27 locus60	UniqueProfiles:10	Profiles: 0111 1101 0011 0100 0001 1001 1111 1011 1110 0010
locus1 locus2 locus27 locus61	UniqueProfiles:10	Profiles: 1101 0011 0110 0100 0001 1111 1011 1000 1110 0010
locus1 locus2 locus27 locus64	UniqueProfiles:10	Profiles: 0111 0011 0100 0001 1111 1011 1000 1110 0010 1100
locus1 locus2 locus27 locus66	UniqueProfiles:10	Profiles: 0101 1101 0011 0110 1001 1111 0000 1010 1110 0010
locus1 locus2 locus27 locus70	UniqueProfiles:10	Profiles: 0111 1101 0011 0100 1111 0000 1010 1000 1110 0010
locus1 locus2 locus27 locus76	UniqueProfiles:10	Profiles: 0111 0101 1101 0011 0001 1111 1010 1000 1110 0010
locus1 locus2 locus27 locus79	UniqueProfiles:10	Profiles: 0111 1101 0011 0100 1001 1111 0000 1010 1110 0010
locus1 locus2 locus27 locus84	UniqueProfiles:10	Profiles: 0111 0101 0011 0001 1111 1010 1000 1110 0010 1100
locus1 locus2 locus27 locus91	UniqueProfiles:10	Profiles: 0111 0101 1101 0011 1001 1111 0000 1010 1110 0010
locus1 locus2 locus27 locus92	UniqueProfiles:10	Profiles: 0111 0011 0100 1111 0000 1010 1000 1110 0010 1100
locus1 locus2 locus27 locus94	UniqueProfiles:10	Profiles: 0101 1101 0011 0110 0001 1111 1011 1000 1110 0010
locus1 locus2 locus30 locus56	UniqueProfiles:10	Profiles: 0101 1101 0011 0100 0001 1001 0000 1000 1110 1100
locus1 locus2 locus30 locus94	UniqueProfiles:10	Profiles: 0101 1101 0011 0100 0001 1001 1111 0000 1000 1100
locus1 locus2 locus31 locus36	UniqueProfiles:10	Profiles: 0101 1101 0011 0100 1001 1111 0000 1011 1110 0010
locus1 locus2 locus31 locus52	UniqueProfiles:10	Profiles: 0101 0011 0100 0001 1111 1010 1000 1110 0010 1100
locus1 locus2 locus31 locus54	UniqueProfiles:10	Profiles: 0101 0011 0100 0001 1001 1111 1011 1110 1100 0010
locus1 locus2 locus31 locus57	UniqueProfiles:10	Profiles: 0101 0011 0100 0001 1001 1111 1011 1110 1100 0010
locus1 locus2 locus31 locus62	UniqueProfiles:10	Profiles: 0101 1101 0011 0100 1001 1111 0000 1011 1110 0010
locus1 locus2 locus31 locus64	UniqueProfiles:10	Profiles: 0101 0011 0100 0001 1111 1011 1000 1110 1100 0010
locus1 locus2 locus31 locus75	UniqueProfiles:10	Profiles: 0101 1101 0011 0100 1001 1111 0000 1011 1110 0010
locus1 locus2 locus31 locus81	UniqueProfiles:10	Profiles: 0101 0011 0100 0001 1111 1011 1000 1110 1100 0010
locus1 locus2 locus31 locus93	UniqueProfiles:10	Profiles: 0101 0011 0100 0001 1001 1111 1011 1110 0010 1100
locus1 locus2 locus33 locus39	UniqueProfiles:10	Profiles: 0111 0011 0110 0001 1111 0000 1010 1011 1110 1100
locus1 locus2 locus33 locus47	UniqueProfiles:10	Profiles: 0111 0110 0001 1111 0000 1011 1010 1110 1100 0010
locus1 locus2 locus33 locus79	UniqueProfiles:10	Profiles: 0111 1101 0110 0001 1111 0000 1011 1010 1110 0010
locus1 locus2 locus34 locus42	UniqueProfiles:10	Profiles: 0101 1101 0011 0100 0001 1001 1011 1110 1100 0010
locus1 locus2 locus34 locus52	UniqueProfiles:10	Profiles: 0101 1101 0011 0100 0001 1010 1000 1110 0010 1100
locus1 locus2 locus34 locus64	UniqueProfiles:10	Profiles: 0101 1101 0011 0100 0001 1001 1010 1110 1100 0010
locus1 locus2 locus34 locus66	UniqueProfiles:10	Profiles: 0101 1101 0011 0100 1111 0000 1011 1000 0010 1100
locus1 locus2 locus34 locus68	UniqueProfiles:10	Profiles: 0101 1101 0011 0100 1001 1111 0000 1011 1100 0010
locus1 locus2 locus34 locus70	UniqueProfiles:10	Profiles: 0101 1101 0011 0100 1111 0000 1010 1000 0010 1100
locus1 locus2 locus34 locus92	UniqueProfiles:10	Profiles: 0101 1101 0011 0100 0000 1010 1000 1110 0010 1100
locus1 locus2 locus35 locus66	UniqueProfiles:10	Profiles: 0101 1101 0100 0001 1111 0000 1011 1010 1110 0010
locus1 locus2 locus35 locus81	UniqueProfiles:10	Profiles: 0101 0011 0100 0001 1111 0000 1010 1011 1110 1100
locus1 locus2 locus36 locus39	UniqueProfiles:10	Profiles: 0111 0011 0100 0001 1111 0000 1010 1011 1110 1100
locus1 locus2 locus36 locus47	UniqueProfiles:10	Profiles: 0111 0100 0001 1111 0000 1011 1010 1110 0010 1100
locus1 locus2 locus36 locus56	UniqueProfiles:10	Profiles: 0101 0011 0110 0001 1111 0000 1011 1010 1110 1100
locus1 locus2 locus36 locus61	UniqueProfiles:10	Profiles: 1101 0011 0110 0100 0001 1111 0000 1010 1011 1110
locus1 locus2 locus36 locus79	UniqueProfiles:10	Profiles: 0101 1101 0110 0001 1111 0000 1011 1010 1110 0010
locus1 locus2 locus36 locus89	UniqueProfiles:10	Profiles: 0011 0110 0100 0001 1111 0000 1011 1010 1110 1100
locus1 locus2 locus36 locus94	UniqueProfiles:10	Profiles: 0111 1101 0011 0100 0001 1111 0000 1010 1011 1110
locus1 locus2 locus37 locus64	UniqueProfiles:10	Profiles: 0111 0011 0100 0001 1111 0000 1010 1011 1110 1100
locus1 locus2 locus37 locus81	UniqueProfiles:10	Profiles: 0101 0011 0110 0001 1111 0000 1010 1011 1110 1100
locus1 locus2 locus37 locus91	UniqueProfiles:10	Profiles: 0111 0101 1101 0001 1111 0000 1011 1010 1110 0010
locus1 locus2 locus38 locus39	UniqueProfiles:10	Profiles: 0111 1101 0011 0110 0001 1001 0000 1000 1110 1100
locus1 locus2 locus38 locus47	UniqueProfiles:10	Profiles: 0111 1101 0110 0001 1001 0000 1000 1110 1100 0010
locus1 locus2 locus38 locus56	UniqueProfiles:10	Profiles: 0111 1101 0011 0110 0001 1001 0000 1000 1110 1100
locus1 locus2 locus38 locus79	UniqueProfiles:10	Profiles: 0111 1101 0110 0001 1001 1111 0000 1000 1100 0010
locus1 locus2 locus38 locus94	UniqueProfiles:10	Profiles: 0111 1101 0011 0110 0001 1001 1111 0000 1000 1100
locus1 locus2 locus39 locus42	UniqueProfiles:10	Profiles: 0111 1101 0011 0100 0001 1001 1011 1110 0010 1100
locus1 locus2 locus39 locus54	UniqueProfiles:10	Profiles: 0111 1101 0011 0100 0001 1001 1011 1110 1100 0010
locus1 locus2 locus39 locus57	UniqueProfiles:10	Profiles: 0111 1101 0011 0100 0001 1001 1011 1110 1100 0010
locus1 locus2 locus39 locus58	UniqueProfiles:10	Profiles: 1101 0011 0110 0100 0001 1001 1111 1011 1100 0010
locus1 locus2 locus39 locus59	UniqueProfiles:10	Profiles: 0101 0111 1101 0011 0001 1001 1010 1110 0010 1100
locus1 locus2 locus39 locus62	UniqueProfiles:10	Profiles: 0101 1101 0011 0110 1001 1111 0000 1011 0010 1100
locus1 locus2 locus39 locus66	UniqueProfiles:10	Profiles: 0111 1101 0011 0100 1001 1111 0000 1010 0010 1100
locus1 locus2 locus39 locus68	UniqueProfiles:10	Profiles: 0111 1101 0011 0100 1001 1111 0000 1011 1100 0010
locus1 locus2 locus39 locus70	UniqueProfiles:10	Profiles: 0101 1101 0011 0110 1111 0000 1010 1000 0010 1100
locus1 locus2 locus39 locus75	UniqueProfiles:10	Profiles: 0101 1101 0011 0110 1001 1111 0000 1011 0010 1100
locus1 locus2 locus39 locus76	UniqueProfiles:10	Profiles: 0101 0111 1101 0011 0001 1111 1010 1000 1100 0010
locus1 locus2 locus39 locus81	UniqueProfiles:10	Profiles: 0111 1101 0011 0100 0001 1011 1000 1110 1100 0010
locus1 locus2 locus39 locus89	UniqueProfiles:10	Profiles: 1101 0011 0110 0100 0001 1001 1010 1110 0010 1100
locus1 locus2 locus39 locus92	UniqueProfiles:10	Profiles: 0101 1101 0011 0110 0000 1010 1000 1110 0010 1100
locus1 locus2 locus39 locus93	UniqueProfiles:10	Profiles: 0111 1101 0011 0100 0001 1001 1011 1110 0010 1100
locus1 locus2 locus40 locus56	UniqueProfiles:10	Profiles: 0111 1101 0011 0110 0001 1001 1000 1110 0010 1100
locus1 locus2 locus40 locus94	UniqueProfiles:10	Profiles: 0111 1101 0011 0110 0001 1001 1111 1000 0010 1100
locus1 locus2 locus42 locus47	UniqueProfiles:10	Profiles: 0111 1101 0011 0100 0000 1011 1010 1110 0010 1100
locus1 locus2 locus42 locus51	UniqueProfiles:10	Profiles: 0101 0111 1101 0011 0001 1111 1010 1011 0010 1100
locus1 locus2 locus42 locus61	UniqueProfiles:10	Profiles: 1101 0011 0110 0100 0001 1111 1010 1011 0010 1100
locus1 locus2 locus42 locus79	UniqueProfiles:10	Profiles: 0101 1101 0011 0110 1111 0000 1011 1010 0010 1100
locus1 locus2 locus43 locus59	UniqueProfiles:10	Profiles: 0101 0111 1101 0011 0001 1001 1000 1110 0010 1100
locus1 locus2 locus43 locus66	UniqueProfiles:10	Profiles: 0111 1101 0011 0100 1001 1111 0000 1000 0010 1100
locus1 locus2 locus43 locus81	UniqueProfiles:10	Profiles: 0111 1101 0011 0100 0001 1001 1000 1110 1100 0010
locus1 locus2 locus43 locus89	UniqueProfiles:10	Profiles: 1101 0011 0110 0100 0001 1001 1000 1110 0010 1100
locus1 locus2 locus47 locus54	UniqueProfiles:10	Profiles: 0111 1101 0011 0100 0001 1001 0000 1011 1110 1100
locus1 locus2 locus47 locus57	UniqueProfiles:10	Profiles: 0111 1101 0011 0100 0001 1001 0000 1011 1110 1100
locus1 locus2 locus47 locus58	UniqueProfiles:10	Profiles: 1101 0011 0110 0100 0001 1001 1111 0000 1011 1100
locus1 locus2 locus47 locus59	UniqueProfiles:10	Profiles: 0101 0111 1101 0011 0001 0000 1011 1000 1110 1100
locus1 locus2 locus47 locus62	UniqueProfiles:10	Profiles: 0101 1101 0110 0001 1001 1111 0000 1011 0010 1100
locus1 locus2 locus47 locus66	UniqueProfiles:10	Profiles: 0111 1101 0100 0001 1111 0000 1011 1000 0010 1100
locus1 locus2 locus47 locus68	UniqueProfiles:10	Profiles: 0111 1101 0100 0001 1001 1111 0000 1011 0010 1100
locus1 locus2 locus47 locus70	UniqueProfiles:10	Profiles: 0101 1101 0110 0001 1111 0000 1010 1000 0010 1100
locus1 locus2 locus47 locus75	UniqueProfiles:10	Profiles: 0101 1101 0110 0001 1001 1111 0000 1011 0010 1100
locus1 locus2 locus47 locus76	UniqueProfiles:10	Profiles: 0101 0111 1101 0011 0001 1111 0000 1010 1000 1100
locus1 locus2 locus47 locus81	UniqueProfiles:10	Profiles: 0111 1101 0011 0100 0001 1001 0000 1010 1110 1100
locus1 locus2 locus47 locus89	UniqueProfiles:10	Profiles: 1101 0011 0110 0100 0001 0000 1011 1000 1110 1100
locus1 locus2 locus47 locus92	UniqueProfiles:10	Profiles: 0101 1101 0110 0001 0000 1010 1000 1110 0010 1100
locus1 locus2 locus47 locus93	UniqueProfiles:10	Profiles: 0111 1101 0011 0100 0001 1001 0000 1011 1110 1100
locus1 locus2 locus48 locus59	UniqueProfiles:10	Profiles: 0101 0111 0011 0001 1001 1111 0000 1000 1110 1100
locus1 locus2 locus48 locus64	UniqueProfiles:10	Profiles: 0101 0011 0110 0001 1001 1111 0000 1000 1110 1100
locus1 locus2 locus48 locus66	UniqueProfiles:10	Profiles: 0111 1101 0100 0001 1001 1111 0000 1000 1110 0010
locus1 locus2 locus48 locus89	UniqueProfiles:10	Profiles: 0011 0110 0100 0001 1001 1111 0000 1000 1110 1100
locus1 locus2 locus48 locus91	UniqueProfiles:10	Profiles: 0101 0111 1101 0001 1001 1111 0000 1000 1110 0010
locus1 locus2 locus51 locus52	UniqueProfiles:10	Profiles: 0111 0011 0110 0001 1111 1010 1000 1110 0010 1100
locus1 locus2 locus51 locus64	UniqueProfiles:10	Profiles: 0111 0011 0110 0001 1111 1011 1000 1110 0010 1100
locus1 locus2 locus51 locus66	UniqueProfiles:10	Profiles: 0111 1101 0011 0110 1001 1111 0000 1010 1110 0010
locus1 locus2 locus51 locus68	UniqueProfiles:10	Profiles: 0111 1101 0011 0110 1001 1111 0000 1011 1110 0010
locus1 locus2 locus51 locus70	UniqueProfiles:10	Profiles: 0111 1101 0011 0110 1111 0000 1010 1000 1110 0010
locus1 locus2 locus51 locus92	UniqueProfiles:10	Profiles: 0111 0011 0110 1111 0000 1010 1000 1110 0010 1100
locus1 locus2 locus52 locus56	UniqueProfiles:10	Profiles: 0111 1101 0011 0100 0001 1001 1000 1110 0010 1100
locus1 locus2 locus52 locus59	UniqueProfiles:10	Profiles: 0111 0101 1101 0011 0001 1001 1000 1110 0010 1100
locus1 locus2 locus52 locus66	UniqueProfiles:10	Profiles: 0101 1101 0011 0110 1001 1111 0000 1000 0010 1100
locus1 locus2 locus52 locus81	UniqueProfiles:10	Profiles: 0101 1101 0011 0110 0001 1001 1000 1110 1100 0010
locus1 locus2 locus52 locus94	UniqueProfiles:10	Profiles: 0101 1101 0011 0110 0001 1001 1111 1000 0010 1100
locus1 locus2 locus54 locus56	UniqueProfiles:10	Profiles: 0101 1101 0011 0110 0001 1011 1010 1110 0010 1100
locus1 locus2 locus54 locus61	UniqueProfiles:10	Profiles: 1101 0011 0110 0100 0001 1111 1010 1011 0010 1100
locus1 locus2 locus54 locus79	UniqueProfiles:10	Profiles: 0101 1101 0011 0110 1111 0000 1011 1010 0010 1100
locus1 locus2 locus54 locus89	UniqueProfiles:10	Profiles: 1101 0011 0110 0100 0001 1011 1010 1110 0010 1100
locus1 locus2 locus54 locus94	UniqueProfiles:10	Profiles: 0111 1101 0011 0100 0001 1111 1010 1011 0010 1100
locus1 locus2 locus55 locus59	UniqueProfiles:10	Profiles: 0111 0101 0011 0001 1001 1111 0000 1000 1110 1100
locus1 locus2 locus55 locus66	UniqueProfiles:10	Profiles: 0101 1101 0110 0001 1001 1111 0000 1000 1110 0010
locus1 locus2 locus55 locus81	UniqueProfiles:10	Profiles: 0101 0011 0110 0001 1001 1111 0000 1000 1110 1100
locus1 locus2 locus55 locus89	UniqueProfiles:10	Profiles: 0011 0110 0100 0001 1001 1111 0000 1000 1110 1100
locus1 locus2 locus56 locus57	UniqueProfiles:10	Profiles: 0101 1101 0011 0110 0001 1001 1011 1110 1100 0010
locus1 locus2 locus56 locus62	UniqueProfiles:10	Profiles: 0111 1101 0011 0100 1001 1111 0000 1011 0010 1100
locus1 locus2 locus56 locus64	UniqueProfiles:10	Profiles: 0111 1101 0011 0100 0001 1001 1010 1110 0010 1100
locus1 locus2 locus56 locus67	UniqueProfiles:10	Profiles: 1101 0011 0110 0100 0001 1001 1111 1011 0010 1100
locus1 locus2 locus56 locus75	UniqueProfiles:10	Profiles: 0111 1101 0011 0100 1001 1111 0000 1011 0010 1100
locus1 locus2 locus56 locus81	UniqueProfiles:10	Profiles: 0101 1101 0011 0110 0001 1001 1010 1110 1100 0010
locus1 locus2 locus56 locus91	UniqueProfiles:10	Profiles: 0111 0101 1101 0011 1111 0000 1011 1000 0010 1100
locus1 locus2 locus56 locus93	UniqueProfiles:10	Profiles: 0101 1101 0011 0110 0001 1001 1011 1110 0010 1100
locus1 locus2 locus57 locus61	UniqueProfiles:10	Profiles: 1101 0011 0110 0100 0001 1111 1010 1011 0010 1100
locus1 locus2 locus57 locus79	UniqueProfiles:10	Profiles: 0101 1101 0011 0110 1111 0000 1011 1010 0010 1100
locus1 locus2 locus57 locus89	UniqueProfiles:10	Profiles: 1101 0011 0110 0100 0001 1011 1010 1110 0010 1100
locus1 locus2 locus57 locus94	UniqueProfiles:10	Profiles: 0111 1101 0011 0100 0001 1111 1010 1011 0010 1100
locus1 locus2 locus58 locus79	UniqueProfiles:10	Profiles: 0101 1101 0011 0100 1111 0000 1011 1010 1110 0010
locus1 locus2 locus59 locus60	UniqueProfiles:10	Profiles: 0111 1101 0011 0110 0001 1001 1111 1011 0010 1100
locus1 locus2 locus59 locus79	UniqueProfiles:10	Profiles: 0111 1101 0011 0110 1111 0000 1011 1000 0010 1100
locus1 locus2 locus59 locus93	UniqueProfiles:10	Profiles: 0111 1101 0011 0110 0001 1001 1011 1110 0010 1100
locus1 locus2 locus60 locus66	UniqueProfiles:10	Profiles: 0101 1101 0011 0110 1111 0000 1011 1010 1110 0010
locus1 locus2 locus60 locus81	UniqueProfiles:10	Profiles: 0101 0011 0110 0001 1111 1010 1011 1110 1100 0010
locus1 locus2 locus60 locus89	UniqueProfiles:10	Profiles: 0011 0110 0100 0001 1111 1011 1010 1110 0010 1100
locus1 locus2 locus61 locus62	UniqueProfiles:10	Profiles: 0101 1101 0011 0100 1001 1111 0000 1011 1110 0010
locus1 locus2 locus61 locus66	UniqueProfiles:10	Profiles: 0101 1101 0011 0100 1001 1111 0000 1010 1110 0010
locus1 locus2 locus61 locus68	UniqueProfiles:10	Profiles: 0101 1101 0011 0100 1001 1111 0000 1011 1110 0010
locus1 locus2 locus61 locus70	UniqueProfiles:10	Profiles: 0101 1101 0011 0100 1111 0000 1010 1000 1110 0010
locus1 locus2 locus61 locus75	UniqueProfiles:10	Profiles: 0101 1101 0011 0100 1001 1111 0000 1011 1110 0010
locus1 locus2 locus61 locus81	UniqueProfiles:10	Profiles: 0101 0011 0100 0001 1111 1011 1000 1110 1100 0010
locus1 locus2 locus61 locus92	UniqueProfiles:10	Profiles: 0101 0011 0100 1111 0000 1010 1000 1110 0010 1100
locus1 locus2 locus61 locus93	UniqueProfiles:10	Profiles: 0101 0011 0100 0001 1001 1111 1011 1110 0010 1100
locus1 locus2 locus62 locus79	UniqueProfiles:10	Profiles: 0111 1101 0100 0001 1111 0000 1011 1010 1110 0010
locus1 locus2 locus62 locus89	UniqueProfiles:10	Profiles: 0011 0110 0100 0001 1111 0000 1011 1010 1110 1100
locus1 locus2 locus62 locus94	UniqueProfiles:10	Profiles: 0101 1101 0011 0110 0001 1111 0000 1010 1011 1110
locus1 locus2 locus64 locus68	UniqueProfiles:10	Profiles: 0101 1101 0011 0110 1001 1111 0000 1011 0010 1100
locus1 locus2 locus64 locus71	UniqueProfiles:10	Profiles: 0111 0101 1101 0011 1001 1111 0000 1011 0010 1100
locus1 locus2 locus64 locus84	UniqueProfiles:10	Profiles: 0111 0101 1101 0011 0001 1010 1000 1110 0010 1100
locus1 locus2 locus64 locus85	UniqueProfiles:10	Profiles: 0111 0101 1101 0011 0000 1010 1000 1110 0010 1100
locus1 locus2 locus64 locus89	UniqueProfiles:10	Profiles: 1101 0011 0110 0100 0001 1001 1010 1110 0010 1100
locus1 locus2 locus64 locus93	UniqueProfiles:10	Profiles: 0101 1101 0011 0110 0001 1001 1011 1110 0010 1100
locus1 locus2 locus64 locus94	UniqueProfiles:10	Profiles: 0101 1101 0011 0110 0001 1111 1011 1000 0010 1100
locus1 locus2 locus64 locus99	UniqueProfiles:10	Profiles: 0111 0101 1101 0011 0000 1010 1000 1110 0010 1100
locus1 locus2 locus66 locus67	UniqueProfiles:10	Profiles: 1101 0011 0110 0100 0001 1001 1111 0000 1011 1110
locus1 locus2 locus66 locus71	UniqueProfiles:10	Profiles: 0101 0111 1101 0001 1001 1111 0000 1011 1110 0010
locus1 locus2 locus66 locus79	UniqueProfiles:10	Profiles: 0101 1101 0110 0001 1111 0000 1011 1000 1110 0010
locus1 locus2 locus66 locus85	UniqueProfiles:10	Profiles: 0101 0111 0001 1111 0000 1010 1000 1110 1100 0010
locus1 locus2 locus66 locus93	UniqueProfiles:10	Profiles: 0111 0011 0100 0001 1001 1111 0000 1011 1110 1100
locus1 locus2 locus66 locus99	UniqueProfiles:10	Profiles: 0101 0111 0001 1111 0000 1010 1000 1110 1100 0010
locus1 locus2 locus67 locus81	UniqueProfiles:10	Profiles: 0101 0011 0100 0001 1111 1010 1011 1110 1100 0010
locus1 locus2 locus67 locus94	UniqueProfiles:10	Profiles: 0101 1101 0011 0100 0001 1111 1010 1011 1110 0010
locus1 locus2 locus68 locus79	UniqueProfiles:10	Profiles: 0101 1101 0110 0001 1111 0000 1011 1010 1110 0010
locus1 locus2 locus68 locus81	UniqueProfiles:10	Profiles: 0111 0011 0100 0001 1111 0000 1010 1011 1110 1100
locus1 locus2 locus68 locus91	UniqueProfiles:10	Profiles: 0101 0111 1101 0001 1111 0000 1011 1010 1110 0010
locus1 locus2 locus70 locus79	UniqueProfiles:10	Profiles: 0111 1101 0100 0001 1001 1111 0000 1000 1110 0010
locus1 locus2 locus75 locus79	UniqueProfiles:10	Profiles: 0111 1101 0100 0001 1111 0000 1011 1010 1110 0010
locus1 locus2 locus75 locus89	UniqueProfiles:10	Profiles: 0011 0110 0100 0001 1111 0000 1011 1010 1110 1100
locus1 locus2 locus75 locus94	UniqueProfiles:10	Profiles: 0101 1101 0011 0110 0001 1111 0000 1010 1011 1110
locus1 locus2 locus76 locus79	UniqueProfiles:10	Profiles: 0111 1101 0011 0110 1001 1111 0000 1000 1110 0010
locus1 locus2 locus79 locus81	UniqueProfiles:10	Profiles: 0101 0011 0110 0001 1001 1111 0000 1010 1110 1100
locus1 locus2 locus79 locus89	UniqueProfiles:10	Profiles: 0011 0110 0100 0001 1111 0000 1011 1000 1110 1100
locus1 locus2 locus79 locus92	UniqueProfiles:10	Profiles: 0111 0100 0001 1111 0000 1010 1000 1110 0010 1100
locus1 locus2 locus79 locus93	UniqueProfiles:10	Profiles: 0101 0011 0110 0001 1001 1111 0000 1011 1110 1100
locus1 locus2 locus81 locus84	UniqueProfiles:10	Profiles: 0101 0111 1101 0011 0001 1010 1000 1110 0010 1100
locus1 locus2 locus81 locus89	UniqueProfiles:10	Profiles: 1101 0011 0110 0100 0001 1001 1010 1110 0010 1100
locus1 locus2 locus81 locus94	UniqueProfiles:10	Profiles: 0111 1101 0011 0100 0001 1111 1011 1000 0010 1100
locus1 locus2 locus91 locus93	UniqueProfiles:10	Profiles: 0111 0011 0110 0001 1001 1111 0000 1011 1110 1100
locus1 locus2 locus91 locus94	UniqueProfiles:10	Profiles: 0111 1101 0011 0110 0001 1001 1111 0000 1010 1110
locus1 locus2 locus93 locus94	UniqueProfiles:10	Profiles: 0111 1101 0011 0100 0001 1111 1010 1011 0010 1100
locus1 locus3 locus5 locus27	UniqueProfiles:10	Profiles: 0101 0111 1101 0011 0110 1001 1011 1010 1000 0010
locus1 locus3 locus5 locus31	UniqueProfiles:10	Profiles: 0111 1101 0011 0110 0100 1001 1010 1011 1000 0010
locus1 locus3 locus5 locus34	UniqueProfiles:10	Profiles: 0111 0011 0110 0100 1001 1010 1011 1000 0010 1100
locus1 locus3 locus5 locus42	UniqueProfiles:10	Profiles: 0101 0111 1101 0011 0110 1001 1011 1010 1000 0010
locus1 locus3 locus5 locus54	UniqueProfiles:10	Profiles: 0101 0111 1101 0011 0110 1001 1010 1011 1000 0010
locus1 locus3 locus5 locus57	UniqueProfiles:10	Profiles: 0101 0111 1101 0011 0110 1001 1010 1011 1000 0010
locus1 locus3 locus5 locus70	UniqueProfiles:10	Profiles: 0111 0011 0110 0100 1001 1010 1011 1000 0010 1100
locus1 locus3 locus5 locus73	UniqueProfiles:10	Profiles: 0101 0111 1101 0011 0110 1001 1011 1010 1000 0010
locus1 locus3 locus5 locus97	UniqueProfiles:10	Profiles: 0101 0111 0011 0110 1001 1011 1010 1000 0010 1100
locus1 locus3 locus7 locus16	UniqueProfiles:10	Profiles: 0111 0101 0110 0001 1001 1011 1010 0000 1000 1110
locus1 locus3 locus7 locus31	UniqueProfiles:10	Profiles: 0111 0110 0100 0001 1001 1111 1010 1011 0000 1000
locus1 locus3 locus7 locus42	UniqueProfiles:10	Profiles: 0111 0101 0110 0001 1001 1111 1011 1010 0000 1000
locus1 locus3 locus7 locus55	UniqueProfiles:10	Profiles: 0111 0110 0100 1001 0001 0000 1011 1010 1000 1110
locus1 locus3 locus7 locus61	UniqueProfiles:10	Profiles: 0111 0110 0100 0001 1001 1111 1011 1010 0000 1000
locus1 locus3 locus7 locus70	UniqueProfiles:10	Profiles: 0111 0110 0100 1001 0001 0000 1010 1011 1000 1110
locus1 locus3 locus7 locus94	UniqueProfiles:10	Profiles: 0111 0101 0110 0001 1001 1111 1010 1011 0000 1000
locus1 locus3 locus10 locus27	UniqueProfiles:10	Profiles: 0111 0101 1101 0011 0100 1001 1011 1010 1000 0010
locus1 locus3 locus10 locus29	UniqueProfiles:10	Profiles: 0101 1101 0110 0011 0100 1001 1011 1010 1000 0010
locus1 locus3 locus10 locus34	UniqueProfiles:10	Profiles: 0101 0110 0011 0100 1001 1010 1011 1000 0010 1100
locus1 locus3 locus10 locus53	UniqueProfiles:10	Profiles: 0101 0110 0011 0100 1001 1011 1010 1000 0010 1100
locus1 locus3 locus10 locus54	UniqueProfiles:10	Profiles: 0111 0101 1101 0011 0100 1001 1010 1011 1000 0010
locus1 locus3 locus10 locus57	UniqueProfiles:10	Profiles: 0111 0101 1101 0011 0100 1001 1010 1011 1000 0010
locus1 locus3 locus10 locus61	UniqueProfiles:10	Profiles: 0101 1101 0110 0011 0100 1001 1011 1010 1000 0010
locus1 locus3 locus10 locus73	UniqueProfiles:10	Profiles: 0111 0101 1101 0011 0100 1001 1011 1010 1000 0010
locus1 locus3 locus16 locus21	UniqueProfiles:10	Profiles: 0111 0110 0100 1001 1011 0000 1010 1000 0010 1100
locus1 locus3 locus16 locus27	UniqueProfiles:10	Profiles: 0101 0111 1101 0110 1001 0001 1011 1010 1000 0010
locus1 locus3 locus16 locus29	UniqueProfiles:10	Profiles: 0111 1101 0110 0100 1001 0001 1011 1010 1000 0010
locus1 locus3 locus16 locus34	UniqueProfiles:10	Profiles: 0111 0011 0110 0100 1001 1010 0000 1011 1000 1100
locus1 locus3 locus16 locus45	UniqueProfiles:10	Profiles: 0101 0111 1101 0011 0110 1001 0001 1011 1010 1000
locus1 locus3 locus16 locus47	UniqueProfiles:10	Profiles: 0101 0111 0110 1001 1010 0000 1011 1000 0010 1100
locus1 locus3 locus16 locus48	UniqueProfiles:10	Profiles: 0101 0111 0110 1001 1011 0000 1010 1000 0010 1100
locus1 locus3 locus16 locus53	UniqueProfiles:10	Profiles: 0111 0110 0100 1001 0001 1011 1010 1000 0010 1100
locus1 locus3 locus16 locus54	UniqueProfiles:10	Profiles: 0101 0111 1101 0011 0110 1001 1010 0000 1011 1000
locus1 locus3 locus16 locus57	UniqueProfiles:10	Profiles: 0101 0111 1101 0011 0110 1001 1010 0000 1011 1000
locus1 locus3 locus16 locus61	UniqueProfiles:10	Profiles: 0111 1101 0011 0110 0100 1001 1011 0000 1010 1000
locus1 locus3 locus16 locus73	UniqueProfiles:10	Profiles: 0101 0111 1101 0011 0110 1001 1011 0000 1010 1000
locus1 locus3 locus21 locus31	UniqueProfiles:10	Profiles: 0101 1101 0110 0100 0001 1001 1010 1011 0000 1000
locus1 locus3 locus21 locus34	UniqueProfiles:10	Profiles: 0101 0110 0100 0001 1001 1010 1011 0000 1000 1100
locus1 locus3 locus21 locus42	UniqueProfiles:10	Profiles: 0101 0111 1101 0100 0001 1001 1011 1010 0000 1000
locus1 locus3 locus21 locus54	UniqueProfiles:10	Profiles: 0101 0111 1101 0100 0001 1001 1010 1011 0000 1000
locus1 locus3 locus21 locus57	UniqueProfiles:10	Profiles: 0101 0111 1101 0100 0001 1001 1010 1011 0000 1000
locus1 locus3 locus21 locus70	UniqueProfiles:10	Profiles: 0101 0110 0100 1001 0001 0000 1010 1011 1000 1100
locus1 locus3 locus21 locus94	UniqueProfiles:10	Profiles: 0101 0111 1101 0100 0001 1001 1010 1011 0000 1000
locus1 locus3 locus27 locus31	UniqueProfiles:10	Profiles: 0111 0110 0100 0001 1001 1111 1010 1011 1000 0010
locus1 locus3 locus27 locus42	UniqueProfiles:10	Profiles: 0111 0101 0110 0001 1001 1111 1011 1010 1000 0010
locus1 locus3 locus27 locus47	UniqueProfiles:10	Profiles: 0111 0101 0110 1001 0000 1010 1011 1000 1110 0010
locus1 locus3 locus27 locus55	UniqueProfiles:10	Profiles: 0111 0110 0011 0100 1001 0000 1011 1010 1000 1110
locus1 locus3 locus27 locus56	UniqueProfiles:10	Profiles: 0111 0110 0011 0100 0001 1001 1011 1010 1000 1110
locus1 locus3 locus27 locus59	UniqueProfiles:10	Profiles: 0111 0101 0110 0011 0001 1001 1011 1010 1000 1110
locus1 locus3 locus27 locus61	UniqueProfiles:10	Profiles: 0111 0110 0100 0001 1001 1111 1011 1010 1000 0010
locus1 locus3 locus27 locus70	UniqueProfiles:10	Profiles: 0111 0110 0011 0100 1001 0000 1010 1011 1000 1110
locus1 locus3 locus27 locus76	UniqueProfiles:10	Profiles: 0111 0101 0110 0011 0001 1001 1010 1011 1000 1110
locus1 locus3 locus27 locus94	UniqueProfiles:10	Profiles: 0111 0101 0110 0001 1001 1111 1010 1011 1000 0010
locus1 locus3 locus29 locus31	UniqueProfiles:10	Profiles: 0101 0110 0100 0001 1001 1111 1010 1011 1000 0010
locus1 locus3 locus29 locus34	UniqueProfiles:10	Profiles: 0101 0110 0100 0001 1001 1010 1011 1000 1110 0010
locus1 locus3 locus29 locus42	UniqueProfiles:10	Profiles: 0101 0111 0100 0001 1001 1111 1011 1010 1000 0010
locus1 locus3 locus29 locus48	UniqueProfiles:10	Profiles: 0101 0111 0100 1001 0000 1011 1010 1000 1110 0010
locus1 locus3 locus29 locus51	UniqueProfiles:10	Profiles: 0101 0111 0011 0100 0001 1001 1111 1011 1010 1000
locus1 locus3 locus29 locus54	UniqueProfiles:10	Profiles: 0101 0111 0100 0001 1001 1111 1010 1011 1000 0010
locus1 locus3 locus29 locus56	UniqueProfiles:10	Profiles: 0101 0011 0110 0100 0001 1001 1011 1010 1000 1110
locus1 locus3 locus29 locus57	UniqueProfiles:10	Profiles: 0101 0111 0100 0001 1001 1111 1010 1011 1000 0010
locus1 locus3 locus29 locus59	UniqueProfiles:10	Profiles: 0101 0111 0011 0100 0001 1001 1011 1010 1000 1110
locus1 locus3 locus29 locus70	UniqueProfiles:10	Profiles: 0101 0011 0110 0100 1001 0000 1010 1011 1000 1110
locus1 locus3 locus29 locus76	UniqueProfiles:10	Profiles: 0101 0111 0011 0100 0001 1001 1010 1011 1000 1110
locus1 locus3 locus29 locus94	UniqueProfiles:10	Profiles: 0101 0111 0100 0001 1001 1111 1010 1011 1000 0010
locus1 locus3 locus31 locus45	UniqueProfiles:10	Profiles: 0101 0111 0011 0100 1001 0001 1111 1010 1011 1000
locus1 locus3 locus31 locus51	UniqueProfiles:10	Profiles: 0111 0101 0011 0100 1001 0001 1111 1011 1010 1000
locus1 locus3 locus31 locus53	UniqueProfiles:10	Profiles: 0101 0110 0100 1001 0001 1010 1011 1000 1110 0010
locus1 locus3 locus31 locus55	UniqueProfiles:10	Profiles: 0101 0110 0100 1001 0001 1010 1011 1000 1110 0010
locus1 locus3 locus31 locus73	UniqueProfiles:10	Profiles: 0101 0111 0011 0100 1001 1111 1011 1010 0000 1000
locus1 locus3 locus34 locus45	UniqueProfiles:10	Profiles: 0101 0111 1101 0011 0100 1001 0001 1011 1010 1000
locus1 locus3 locus34 locus53	UniqueProfiles:10	Profiles: 0101 0110 0100 1001 0001 1011 1010 1000 0010 1100
locus1 locus3 locus34 locus55	UniqueProfiles:10	Profiles: 0101 0110 0100 1001 0001 1011 1010 1000 0010 1100
locus1 locus3 locus34 locus77	UniqueProfiles:10	Profiles: 0101 0110 0100 1001 1011 0000 1010 1000 0010 1100
locus1 locus3 locus34 locus89	UniqueProfiles:10	Profiles: 0101 0111 0100 1001 1010 0000 1011 1000 0010 1100
locus1 locus3 locus34 locus94	UniqueProfiles:10	Profiles: 0111 0101 1101 0011 0100 1001 1011 0000 1010 1000
locus1 locus3 locus34 locus97	UniqueProfiles:10	Profiles: 0101 0111 0011 0100 1001 1010 0000 1011 1000 1100
locus1 locus3 locus42 locus45	UniqueProfiles:10	Profiles: 0111 0101 0011 0110 1001 0001 1111 1011 1010 1000
locus1 locus3 locus42 locus51	UniqueProfiles:10	Profiles: 0101 0111 0110 0011 1001 0001 1111 1011 1010 1000
locus1 locus3 locus42 locus53	UniqueProfiles:10	Profiles: 0111 0110 0100 1001 0001 1011 1010 1000 1110 0010
locus1 locus3 locus42 locus55	UniqueProfiles:10	Profiles: 0111 0110 0100 1001 0001 1011 1010 1000 1110 0010
locus1 locus3 locus42 locus73	UniqueProfiles:10	Profiles: 0111 0101 0011 0110 1001 1111 1011 0000 1010 1000
locus1 locus3 locus45 locus54	UniqueProfiles:10	Profiles: 0111 0101 0011 0110 1001 1111 1010 1011 1000 0010
locus1 locus3 locus45 locus57	UniqueProfiles:10	Profiles: 0111 0101 0011 0110 1001 1111 1010 1011 1000 0010
locus1 locus3 locus45 locus70	UniqueProfiles:10	Profiles: 0111 0110 0011 0100 1001 1010 1011 1000 1110 0010
locus1 locus3 locus45 locus94	UniqueProfiles:10	Profiles: 0111 0101 0110 0011 1001 1111 1010 1011 1000 0010
locus1 locus3 locus47 locus73	UniqueProfiles:10	Profiles: 0111 0101 1101 0110 0001 1001 1011 0000 1010 1000
locus1 locus3 locus47 locus94	UniqueProfiles:10	Profiles: 0101 0111 1101 0110 0001 1001 1011 0000 1010 1000
locus1 locus3 locus47 locus97	UniqueProfiles:10	Profiles: 0111 0101 0110 0001 1001 1010 0000 1011 1000 1100
locus1 locus3 locus48 locus53	UniqueProfiles:10	Profiles: 0111 0110 0100 1001 0001 0000 1011 1010 1000 1100
locus1 locus3 locus48 locus55	UniqueProfiles:10	Profiles: 0111 0110 0100 1001 0001 0000 1011 1010 1000 1100
locus1 locus3 locus48 locus94	UniqueProfiles:10	Profiles: 0101 0111 1101 0110 0001 1001 1010 1011 0000 1000
locus1 locus3 locus48 locus97	UniqueProfiles:10	Profiles: 0111 0101 0110 0001 1001 1011 1010 0000 1000 1100
locus1 locus3 locus51 locus53	UniqueProfiles:10	Profiles: 0111 0110 0011 0100 1001 1011 1010 1000 1110 0010
locus1 locus3 locus51 locus61	UniqueProfiles:10	Profiles: 0111 0011 0110 0100 1001 1111 1011 1010 1000 0010
locus1 locus3 locus51 locus70	UniqueProfiles:10	Profiles: 0111 0011 0110 0100 1001 1010 1011 1000 1110 0010
locus1 locus3 locus51 locus97	UniqueProfiles:10	Profiles: 0101 0111 0011 0110 1001 1011 1010 1000 1110 0010
locus1 locus3 locus53 locus54	UniqueProfiles:10	Profiles: 0101 0111 1101 0100 0001 1001 1010 1011 1000 0010
locus1 locus3 locus53 locus56	UniqueProfiles:10	Profiles: 0101 0011 0110 0100 0001 1001 1011 1010 1000 1100
locus1 locus3 locus53 locus57	UniqueProfiles:10	Profiles: 0101 0111 1101 0100 0001 1001 1010 1011 1000 0010
locus1 locus3 locus53 locus59	UniqueProfiles:10	Profiles: 0101 0111 0011 0100 0001 1001 1011 1010 1000 1100
locus1 locus3 locus53 locus70	UniqueProfiles:10	Profiles: 0101 0011 0110 0100 1001 0000 1010 1011 1000 1100
locus1 locus3 locus53 locus76	UniqueProfiles:10	Profiles: 0101 0111 0011 0100 0001 1001 1010 1011 1000 1100
locus1 locus3 locus53 locus94	UniqueProfiles:10	Profiles: 0101 0111 1101 0100 0001 1001 1010 1011 1000 0010
locus1 locus3 locus54 locus55	UniqueProfiles:10	Profiles: 0111 0110 0100 1001 0001 1011 1010 1000 1110 0010
locus1 locus3 locus54 locus77	UniqueProfiles:10	Profiles: 0111 0110 0100 1001 1011 0000 1010 1000 1110 0010
locus1 locus3 locus54 locus89	UniqueProfiles:10	Profiles: 0111 0101 0110 1001 1010 0000 1011 1000 1110 0010
locus1 locus3 locus54 locus94	UniqueProfiles:10	Profiles: 0101 0111 0110 0011 1001 1111 1011 0000 1010 1000
locus1 locus3 locus54 locus97	UniqueProfiles:10	Profiles: 0111 0101 0011 0110 1001 1010 0000 1011 1000 1110
locus1 locus3 locus55 locus56	UniqueProfiles:10	Profiles: 0101 0110 0011 0100 0001 1001 1011 1010 1000 1100
locus1 locus3 locus55 locus57	UniqueProfiles:10	Profiles: 0111 0101 1101 0100 0001 1001 1010 1011 1000 0010
locus1 locus3 locus55 locus59	UniqueProfiles:10	Profiles: 0111 0101 0011 0100 0001 1001 1011 1010 1000 1100
locus1 locus3 locus55 locus70	UniqueProfiles:10	Profiles: 0101 0110 0011 0100 1001 0000 1010 1011 1000 1100
locus1 locus3 locus55 locus73	UniqueProfiles:10	Profiles: 0111 0101 1101 0100 0001 1001 1011 1010 1000 0010
locus1 locus3 locus55 locus76	UniqueProfiles:10	Profiles: 0111 0101 0011 0100 0001 1001 1010 1011 1000 1100
locus1 locus3 locus55 locus77	UniqueProfiles:10	Profiles: 0101 0110 0100 1001 0000 1010 1011 1000 0010 1100
locus1 locus3 locus55 locus89	UniqueProfiles:10	Profiles: 0111 0101 0100 1001 0000 1011 1010 1000 0010 1100
locus1 locus3 locus55 locus97	UniqueProfiles:10	Profiles: 0111 0101 0100 0001 1001 1011 1010 1000 0010 1100
locus1 locus3 locus56 locus73	UniqueProfiles:10	Profiles: 0101 0111 1101 0011 0100 1001 1011 1010 1000 0010
locus1 locus3 locus57 locus77	UniqueProfiles:10	Profiles: 0111 0110 0100 1001 1011 0000 1010 1000 1110 0010
locus1 locus3 locus57 locus89	UniqueProfiles:10	Profiles: 0111 0101 0110 1001 1010 0000 1011 1000 1110 0010
locus1 locus3 locus57 locus94	UniqueProfiles:10	Profiles: 0101 0111 0110 0011 1001 1111 1011 0000 1010 1000
locus1 locus3 locus57 locus97	UniqueProfiles:10	Profiles: 0111 0101 0011 0110 1001 1010 0000 1011 1000 1110
locus1 locus3 locus59 locus73	UniqueProfiles:10	Profiles: 0111 0101 1101 0011 0110 1001 1011 1010 1000 0010
locus1 locus3 locus61 locus73	UniqueProfiles:10	Profiles: 0101 0111 0011 0100 1001 1111 1011 1010 0000 1000
locus1 locus3 locus61 locus77	UniqueProfiles:10	Profiles: 0101 0110 0100 1001 1010 1011 0000 1000 1110 0010
locus1 locus3 locus61 locus89	UniqueProfiles:10	Profiles: 0101 0111 0100 1001 1011 1010 0000 1000 1110 0010
locus1 locus3 locus61 locus94	UniqueProfiles:10	Profiles: 0111 0101 0011 0100 1001 1111 1010 1011 0000 1000
locus1 locus3 locus61 locus97	UniqueProfiles:10	Profiles: 0101 0111 0011 0100 1001 1011 1010 0000 1000 1110
locus1 locus3 locus70 locus73	UniqueProfiles:10	Profiles: 0101 0111 1101 0100 0001 1001 1011 1010 1000 0010
locus1 locus3 locus73 locus76	UniqueProfiles:10	Profiles: 0111 0101 0011 0110 1001 0001 1010 1011 1000 1110
locus1 locus3 locus73 locus94	UniqueProfiles:10	Profiles: 0111 0101 0110 0011 1001 1111 1010 1011 0000 1000
locus1 locus4 locus7 locus47	UniqueProfiles:10	Profiles: 0111 0110 0100 1001 0001 0000 1011 1010 1000 1110
locus1 locus4 locus7 locus61	UniqueProfiles:10	Profiles: 0111 0110 0100 0001 1001 1111 1010 1011 0000 1000
locus1 locus4 locus8 locus29	UniqueProfiles:10	Profiles: 0101 1101 0110 0011 0100 1001 0000 1010 1011 1000
locus1 locus4 locus8 locus42	UniqueProfiles:10	Profiles: 0101 1101 0110 0011 0100 0001 1001 1010 1011 1000
locus1 locus4 locus8 locus47	UniqueProfiles:10	Profiles: 0101 0110 0011 0100 1001 0000 1011 1010 1000 1100
locus1 locus4 locus8 locus70	UniqueProfiles:10	Profiles: 0111 0101 0100 1001 0000 1011 1010 1000 1100 0010
locus1 locus4 locus8 locus81	UniqueProfiles:10	Profiles: 0101 0110 0011 0100 0001 1001 1010 1011 1000 1100
locus1 locus4 locus8 locus86	UniqueProfiles:10	Profiles: 0101 1101 0110 0011 0100 0001 1001 1011 1010 1000
locus1 locus4 locus26 locus29	UniqueProfiles:10	Profiles: 0101 0110 0011 0100 1001 1111 0000 1011 1010 1000
locus1 locus4 locus26 locus61	UniqueProfiles:10	Profiles: 0101 0110 0100 0001 1001 1111 1011 1010 1000 0010
locus1 locus4 locus26 locus76	UniqueProfiles:10	Profiles: 0111 0101 0011 0100 0001 1001 1011 1010 1000 1110
locus1 locus4 locus26 locus78	UniqueProfiles:10	Profiles: 0101 0110 0100 1001 1111 0000 1011 1010 1000 0010
locus1 locus4 locus29 locus34	UniqueProfiles:10	Profiles: 0101 0110 0100 0001 1001 1011 1010 1000 1110 0010
locus1 locus4 locus29 locus39	UniqueProfiles:10	Profiles: 0101 0110 0011 0100 0001 1001 1010 1011 1000 1110
locus1 locus4 locus29 locus42	UniqueProfiles:10	Profiles: 0101 0110 0011 0100 0001 1001 1111 1010 1011 1000
locus1 locus4 locus29 locus51	UniqueProfiles:10	Profiles: 0101 0111 0011 0100 0001 1001 1111 1010 1011 1000
locus1 locus4 locus29 locus64	UniqueProfiles:10	Profiles: 0101 0111 0100 0001 1001 1010 1011 1000 1110 0010
locus1 locus4 locus29 locus70	UniqueProfiles:10	Profiles: 0101 0111 0100 1001 0000 1011 1010 1000 1110 0010
locus1 locus4 locus29 locus76	UniqueProfiles:10	Profiles: 0101 0111 0011 0100 0001 1001 1011 1010 1000 1110
locus1 locus4 locus29 locus78	UniqueProfiles:10	Profiles: 0101 0110 0100 1001 1111 0000 1011 1010 1000 0010
locus1 locus4 locus29 locus79	UniqueProfiles:10	Profiles: 0101 0111 0100 1001 1111 0000 1011 1010 1000 0010
locus1 locus4 locus29 locus86	UniqueProfiles:10	Profiles: 0101 0110 0011 0100 0001 1001 1111 1011 1010 1000
locus1 locus4 locus29 locus91	UniqueProfiles:10	Profiles: 0101 0111 0011 0100 1001 1111 0000 1011 1010 1000
locus1 locus4 locus34 locus42	UniqueProfiles:10	Profiles: 0101 1101 0011 0110 0100 1001 0001 1010 1011 1000
locus1 locus4 locus34 locus47	UniqueProfiles:10	Profiles: 0101 0110 0100 1001 0001 1010 1011 1000 0010 1100
locus1 locus4 locus34 locus70	UniqueProfiles:10	Profiles: 0111 0101 0100 1001 1011 1010 0000 1000 0010 1100
locus1 locus4 locus34 locus81	UniqueProfiles:10	Profiles: 0101 0011 0110 0100 1001 0001 1011 1010 1000 1100
locus1 locus4 locus34 locus86	UniqueProfiles:10	Profiles: 0101 1101 0011 0110 0100 1001 0001 1011 1010 1000
locus1 locus4 locus39 locus47	UniqueProfiles:10	Profiles: 0101 0110 0011 0100 1001 1011 1010 1000 0010 1100
locus1 locus4 locus42 locus61	UniqueProfiles:10	Profiles: 0101 0110 0011 0100 1001 1111 1010 1011 1000 0010
locus1 locus4 locus42 locus64	UniqueProfiles:10	Profiles: 0111 0101 0011 0100 1001 1010 1011 1000 1110 0010
locus1 locus4 locus42 locus73	UniqueProfiles:10	Profiles: 0111 0101 0011 0100 1001 1111 1010 1011 1000 0010
locus1 locus4 locus46 locus47	UniqueProfiles:10	Profiles: 0111 0110 0011 0100 1001 1011 1010 1000 1110 0010
locus1 locus4 locus46 locus61	UniqueProfiles:10	Profiles: 0111 0110 0011 0100 1001 1111 1010 1011 1000 0010
locus1 locus4 locus47 locus64	UniqueProfiles:10	Profiles: 0111 0101 0100 0001 1001 1011 1010 1000 1100 0010
locus1 locus4 locus47 locus73	UniqueProfiles:10	Profiles: 0111 0101 1101 0100 0001 1001 1011 1010 1000 0010
locus1 locus4 locus47 locus76	UniqueProfiles:10	Profiles: 0111 0101 0011 0100 0001 1001 1011 1010 1000 1100
locus1 locus4 locus47 locus78	UniqueProfiles:10	Profiles: 0101 1101 0110 0100 1001 0000 1011 1010 1000 0010
locus1 locus4 locus47 locus79	UniqueProfiles:10	Profiles: 0111 0101 1101 0100 1001 0000 1010 1011 1000 0010
locus1 locus4 locus51 locus61	UniqueProfiles:10	Profiles: 0111 0011 0110 0100 1001 1111 1010 1011 1000 0010
locus1 locus4 locus61 locus70	UniqueProfiles:10	Profiles: 0111 0101 0100 1001 1011 1010 0000 1000 1110 0010
locus1 locus4 locus61 locus73	UniqueProfiles:10	Profiles: 0101 0111 0011 0100 1001 1111 1010 1011 0000 1000
locus1 locus4 locus61 locus86	UniqueProfiles:10	Profiles: 0101 0011 0110 0100 1001 0001 1111 1011 1010 1000
locus1 locus4 locus61 locus91	UniqueProfiles:10	Profiles: 0111 0101 0100 1001 0001 1111 1011 1010 1000 0010
locus1 locus4 locus64 locus70	UniqueProfiles:10	Profiles: 0101 0111 0110 1001 1011 1010 0000 1000 0010 1100
locus1 locus4 locus64 locus81	UniqueProfiles:10	Profiles: 0111 0011 0110 0100 1001 0001 1010 1011 1000 1100
locus1 locus4 locus64 locus86	UniqueProfiles:10	Profiles: 0111 1101 0011 0110 0100 1001 0001 1011 1010 1000
locus1 locus4 locus70 locus73	UniqueProfiles:10	Profiles: 0101 0111 1101 0110 0001 1001 1011 1010 0000 1000
locus1 locus4 locus73 locus76	UniqueProfiles:10	Profiles: 0111 0101 0011 0110 1001 0001 1011 1010 1000 1110
locus1 locus4 locus73 locus78	UniqueProfiles:10	Profiles: 0111 0110 0100 1001 1111 1011 1010 0000 1000 0010
locus1 locus4 locus73 locus81	UniqueProfiles:10	Profiles: 0111 0011 0110 0100 1001 0001 1010 1011 1000 1110
locus1 locus4 locus73 locus86	UniqueProfiles:10	Profiles: 0111 0011 0110 0100 1001 0001 1111 1011 1010 1000
locus1 locus4 locus76 locus91	UniqueProfiles:10	Profiles: 0101 0111 1101 0110 0011 1001 1010 1011 1000 0010
locus1 locus4 locus78 locus91	UniqueProfiles:10	Profiles: 0111 0101 0100 1001 0001 1111 0000 1010 1011 1000
locus1 locus5 locus8 locus42	UniqueProfiles:10	Profiles: 0101 0111 1101 0110 0100 0001 1001 1010 1011 1100
locus1 locus5 locus8 locus54	UniqueProfiles:10	Profiles: 0101 0111 1101 0110 0100 0001 1001 1010 1011 1100
locus1 locus5 locus8 locus57	UniqueProfiles:10	Profiles: 0101 0111 1101 0110 0100 0001 1001 1010 1011 1100
locus1 locus5 locus8 locus70	UniqueProfiles:10	Profiles: 0111 0101 1101 0110 0100 0000 1011 1010 1000 1100
locus1 locus5 locus8 locus81	UniqueProfiles:10	Profiles: 0101 0111 1101 0110 0100 0001 1010 1011 1000 1100
locus1 locus5 locus10 locus28	UniqueProfiles:10	Profiles: 0101 0111 1101 0110 0100 1001 1111 1011 1000 0010
locus1 locus5 locus10 locus29	UniqueProfiles:10	Profiles: 0111 0101 1101 0110 0100 1001 1111 1010 1000 0010
locus1 locus5 locus10 locus42	UniqueProfiles:10	Profiles: 0111 0101 0011 0110 0100 1001 1111 1011 1000 1100
locus1 locus5 locus10 locus44	UniqueProfiles:10	Profiles: 0111 0101 1101 0110 0100 1001 1111 1011 1000 0010
locus1 locus5 locus10 locus52	UniqueProfiles:10	Profiles: 0101 0111 0011 0110 0100 1001 1010 1000 1110 1100
locus1 locus5 locus10 locus54	UniqueProfiles:10	Profiles: 0111 0101 1101 0011 0110 0100 1001 1011 1000 1110
locus1 locus5 locus10 locus57	UniqueProfiles:10	Profiles: 0111 0101 1101 0011 0110 0100 1001 1011 1000 1110
locus1 locus5 locus10 locus61	UniqueProfiles:10	Profiles: 0111 0101 1101 0110 0100 1001 1111 1010 1000 0010
locus1 locus5 locus10 locus70	UniqueProfiles:10	Profiles: 0101 0111 1101 0110 0100 1001 1010 1000 1110 0010
locus1 locus5 locus10 locus81	UniqueProfiles:10	Profiles: 0111 0101 1101 0011 0110 0100 1001 1010 1000 1110
locus1 locus5 locus10 locus86	UniqueProfiles:10	Profiles: 0111 0101 1101 0011 0110 0100 1001 1111 1010 1000
locus1 locus5 locus10 locus87	UniqueProfiles:10	Profiles: 0101 0111 0011 0110 0100 1001 1011 1000 1110 1100
locus1 locus5 locus18 locus27	UniqueProfiles:10	Profiles: 0101 0111 0011 0110 0100 1001 1111 1011 1000 1100
locus1 locus5 locus18 locus31	UniqueProfiles:10	Profiles: 0111 0101 1101 0110 0100 1001 1011 1000 1110 0010
locus1 locus5 locus18 locus34	UniqueProfiles:10	Profiles: 0111 0101 1101 0110 0100 1001 1010 1000 1110 0010
locus1 locus5 locus18 locus42	UniqueProfiles:10	Profiles: 0111 0101 0011 0110 0100 1001 1111 1011 1000 1100
locus1 locus5 locus18 locus52	UniqueProfiles:10	Profiles: 0101 0111 0011 0110 0100 1001 1010 1000 1110 1100
locus1 locus5 locus18 locus54	UniqueProfiles:10	Profiles: 0111 0101 1101 0011 0110 0100 1001 1011 1000 1110
locus1 locus5 locus18 locus57	UniqueProfiles:10	Profiles: 0111 0101 1101 0011 0110 0100 1001 1011 1000 1110
locus1 locus5 locus18 locus70	UniqueProfiles:10	Profiles: 0101 0111 1101 0110 0100 1001 1010 1000 1110 0010
locus1 locus5 locus18 locus73	UniqueProfiles:10	Profiles: 0111 0101 0011 0110 0100 1001 1111 1011 1000 1100
locus1 locus5 locus18 locus86	UniqueProfiles:10	Profiles: 0111 0101 1101 0011 0110 0100 1001 1111 1010 1000
locus1 locus5 locus18 locus87	UniqueProfiles:10	Profiles: 0101 0111 0011 0110 0100 1001 1011 1000 1110 1100
locus1 locus5 locus18 locus97	UniqueProfiles:10	Profiles: 0111 0101 0011 0110 0100 1001 1111 1010 1000 1100
locus1 locus5 locus27 locus29	UniqueProfiles:10	Profiles: 0111 0101 1101 0110 0100 1111 1010 1011 1000 0010
locus1 locus5 locus27 locus61	UniqueProfiles:10	Profiles: 0101 0111 1101 0110 0100 1111 1010 1011 1000 0010
locus1 locus5 locus27 locus66	UniqueProfiles:10	Profiles: 0111 0101 1101 0110 0100 1001 1011 1010 1110 0010
locus1 locus5 locus27 locus93	UniqueProfiles:10	Profiles: 0111 0101 1101 0011 0110 0100 1001 1010 1011 1110
locus1 locus5 locus28 locus31	UniqueProfiles:10	Profiles: 0101 0111 0110 0100 1001 1111 0000 1011 1010 1110
locus1 locus5 locus28 locus34	UniqueProfiles:10	Profiles: 0101 0111 0110 0100 1111 0000 1010 1011 1000 1110
locus1 locus5 locus28 locus73	UniqueProfiles:10	Profiles: 0101 0111 0110 0100 0001 1001 1111 1011 1010 1110
locus1 locus5 locus28 locus93	UniqueProfiles:10	Profiles: 0111 0101 0110 0100 0001 1001 1111 1010 1011 1110
locus1 locus5 locus28 locus97	UniqueProfiles:10	Profiles: 0101 0111 0110 0100 0001 1111 1010 1011 1000 1110
locus1 locus5 locus29 locus42	UniqueProfiles:10	Profiles: 0101 0111 0110 0100 0001 1001 1111 1011 1000 1110
locus1 locus5 locus29 locus54	UniqueProfiles:10	Profiles: 0101 0111 0110 0100 0001 1001 1111 1011 1000 1110
locus1 locus5 locus29 locus57	UniqueProfiles:10	Profiles: 0101 0111 0110 0100 0001 1001 1111 1011 1000 1110
locus1 locus5 locus29 locus70	UniqueProfiles:10	Profiles: 0101 0111 0110 0100 1001 1111 0000 1010 1000 1110
locus1 locus5 locus29 locus93	UniqueProfiles:10	Profiles: 0101 0111 0110 0100 0001 1001 1111 1011 1000 1110
locus1 locus5 locus31 locus42	UniqueProfiles:10	Profiles: 0111 0101 1101 0110 0100 0001 1001 1010 1011 1110
locus1 locus5 locus31 locus44	UniqueProfiles:10	Profiles: 0111 0101 1101 0110 0100 1001 1111 0000 1011 1010
locus1 locus5 locus31 locus52	UniqueProfiles:10	Profiles: 0111 0101 0110 0100 0001 1011 1010 1000 1110 1100
locus1 locus5 locus31 locus54	UniqueProfiles:10	Profiles: 0111 0101 0110 0100 0001 1001 1111 1010 1011 1100
locus1 locus5 locus31 locus57	UniqueProfiles:10	Profiles: 0111 0101 0110 0100 0001 1001 1111 1010 1011 1100
locus1 locus5 locus31 locus66	UniqueProfiles:10	Profiles: 0111 0101 0110 0100 1001 1111 0000 1011 1010 1100
locus1 locus5 locus31 locus70	UniqueProfiles:10	Profiles: 0111 0101 0110 0100 1111 0000 1011 1010 1000 1100
locus1 locus5 locus31 locus81	UniqueProfiles:10	Profiles: 0111 0101 0110 0100 0001 1111 1010 1011 1000 1100
locus1 locus5 locus31 locus86	UniqueProfiles:10	Profiles: 0111 0101 1101 0110 0100 0001 1111 1011 1010 1000
locus1 locus5 locus31 locus87	UniqueProfiles:10	Profiles: 0111 0101 0110 0100 0001 1001 1010 1011 1110 1100
locus1 locus5 locus31 locus93	UniqueProfiles:10	Profiles: 0111 0101 0110 0100 0001 1001 1111 1010 1011 1100
locus1 locus5 locus34 locus42	UniqueProfiles:10	Profiles: 0111 0101 1101 0110 0100 0001 1001 1011 1000 1110
locus1 locus5 locus34 locus44	UniqueProfiles:10	Profiles: 0111 0101 1101 0110 0100 1001 1111 0000 1011 1000
locus1 locus5 locus34 locus52	UniqueProfiles:10	Profiles: 0111 0101 0110 0100 0001 1001 1010 1000 1110 1100
locus1 locus5 locus34 locus54	UniqueProfiles:10	Profiles: 0111 0101 0110 0100 0001 1001 1111 1011 1000 1100
locus1 locus5 locus34 locus57	UniqueProfiles:10	Profiles: 0111 0101 0110 0100 0001 1001 1111 1011 1000 1100
locus1 locus5 locus34 locus66	UniqueProfiles:10	Profiles: 0111 0101 0110 0100 1001 1111 0000 1011 1000 1100
locus1 locus5 locus34 locus70	UniqueProfiles:10	Profiles: 0111 0101 0110 0100 1001 1111 0000 1010 1000 1100
locus1 locus5 locus34 locus81	UniqueProfiles:10	Profiles: 0111 0101 0110 0100 0001 1001 1111 1010 1000 1100
locus1 locus5 locus34 locus86	UniqueProfiles:10	Profiles: 0111 0101 1101 0110 0100 0001 1001 1111 1010 1000
locus1 locus5 locus34 locus87	UniqueProfiles:10	Profiles: 0111 0101 0110 0100 0001 1001 1011 1000 1110 1100
locus1 locus5 locus34 locus93	UniqueProfiles:10	Profiles: 0111 0101 0110 0100 0001 1001 1111 1011 1000 1100
locus1 locus5 locus42 locus61	UniqueProfiles:10	Profiles: 0111 0101 1101 0110 0100 1111 1010 1011 1000 0010
locus1 locus5 locus42 locus64	UniqueProfiles:10	Profiles: 0111 0101 0011 0110 0100 1001 1010 1011 1110 1100
locus1 locus5 locus42 locus66	UniqueProfiles:10	Profiles: 0101 0111 1101 0110 0100 1001 1011 1010 1110 0010
locus1 locus5 locus42 locus73	UniqueProfiles:10	Profiles: 0111 0101 0011 0110 0100 1001 1111 1010 1011 1100
locus1 locus5 locus42 locus97	UniqueProfiles:10	Profiles: 0111 0101 0011 0110 0100 1111 1011 1010 1000 1100
locus1 locus5 locus44 locus73	UniqueProfiles:10	Profiles: 0111 0101 0110 0100 0001 1001 1111 1011 1010 1110
locus1 locus5 locus44 locus93	UniqueProfiles:10	Profiles: 0101 0111 0110 0100 0001 1001 1111 1010 1011 1110
locus1 locus5 locus44 locus97	UniqueProfiles:10	Profiles: 0111 0101 0110 0100 0001 1111 1010 1011 1000 1110
locus1 locus5 locus52 locus66	UniqueProfiles:10	Profiles: 0111 0101 1101 0110 0100 1001 1011 1000 0010 1100
locus1 locus5 locus52 locus73	UniqueProfiles:10	Profiles: 0101 0111 1101 0011 0110 0100 1001 1011 1000 1100
locus1 locus5 locus52 locus97	UniqueProfiles:10	Profiles: 0101 0111 1101 0011 0110 0100 1001 1010 1000 1100
locus1 locus5 locus54 locus61	UniqueProfiles:10	Profiles: 0111 0101 1101 0110 0100 1111 1010 1011 1000 0010
locus1 locus5 locus54 locus64	UniqueProfiles:10	Profiles: 0111 0101 0011 0110 0100 1001 1010 1011 1110 1100
locus1 locus5 locus54 locus66	UniqueProfiles:10	Profiles: 0101 0111 0110 0100 1001 1111 1011 1010 0010 1100
locus1 locus5 locus54 locus73	UniqueProfiles:10	Profiles: 0111 0101 1101 0011 0110 0100 1001 1010 1011 1110
locus1 locus5 locus54 locus97	UniqueProfiles:10	Profiles: 0111 0101 1101 0011 0110 0100 1011 1010 1000 1110
locus1 locus5 locus57 locus61	UniqueProfiles:10	Profiles: 0111 0101 1101 0110 0100 1111 1010 1011 1000 0010
locus1 locus5 locus57 locus64	UniqueProfiles:10	Profiles: 0111 0101 0011 0110 0100 1001 1010 1011 1110 1100
locus1 locus5 locus57 locus66	UniqueProfiles:10	Profiles: 0101 0111 0110 0100 1001 1111 1011 1010 0010 1100
locus1 locus5 locus57 locus73	UniqueProfiles:10	Profiles: 0111 0101 1101 0011 0110 0100 1001 1010 1011 1110
locus1 locus5 locus57 locus97	UniqueProfiles:10	Profiles: 0111 0101 1101 0011 0110 0100 1011 1010 1000 1110
locus1 locus5 locus61 locus70	UniqueProfiles:10	Profiles: 0111 0101 0110 0100 1001 1111 0000 1010 1000 1110
locus1 locus5 locus61 locus93	UniqueProfiles:10	Profiles: 0111 0101 0110 0100 0001 1001 1111 1011 1000 1110
locus1 locus5 locus64 locus70	UniqueProfiles:10	Profiles: 0101 0111 1101 0110 0100 1011 1010 1000 0010 1100
locus1 locus5 locus64 locus81	UniqueProfiles:10	Profiles: 0111 0101 1101 0011 0110 0100 1010 1011 1000 1100
locus1 locus5 locus66 locus70	UniqueProfiles:10	Profiles: 0111 0101 0110 0100 1111 0000 1011 1010 1000 1100
locus1 locus5 locus66 locus73	UniqueProfiles:10	Profiles: 0101 0111 1101 0110 0100 0001 1001 1011 1010 1110
locus1 locus5 locus66 locus86	UniqueProfiles:10	Profiles: 0101 0111 1101 0110 0100 0001 1111 1011 1010 1000
locus1 locus5 locus66 locus87	UniqueProfiles:10	Profiles: 0111 0101 0110 0100 0001 1001 1010 1011 1110 1100
locus1 locus5 locus66 locus97	UniqueProfiles:10	Profiles: 0101 0111 1101 0110 0100 0001 1010 1011 1000 1110
locus1 locus5 locus70 locus73	UniqueProfiles:10	Profiles: 0101 0111 1101 0110 0100 0001 1001 1011 1000 1110
locus1 locus5 locus70 locus97	UniqueProfiles:10	Profiles: 0101 0111 1101 0110 0100 0001 1001 1010 1000 1110
locus1 locus5 locus73 locus81	UniqueProfiles:10	Profiles: 0111 0101 1101 0011 0110 0100 1010 1011 1000 1110
locus1 locus5 locus73 locus86	UniqueProfiles:10	Profiles: 0111 0101 1101 0011 0110 0100 1111 1011 1010 1000
locus1 locus5 locus73 locus87	UniqueProfiles:10	Profiles: 0111 0101 0011 0110 0100 1001 1010 1011 1110 1100
locus1 locus5 locus73 locus93	UniqueProfiles:10	Profiles: 0111 0101 1101 0011 0110 0100 1001 1010 1011 1110
locus1 locus5 locus81 locus93	UniqueProfiles:10	Profiles: 0101 0111 0011 0110 0100 1001 1111 1011 1000 1100
locus1 locus5 locus81 locus97	UniqueProfiles:10	Profiles: 0111 0101 1101 0011 0110 0100 1001 1010 1000 1110
locus1 locus5 locus86 locus97	UniqueProfiles:10	Profiles: 0111 0101 0011 0110 0100 1001 1111 1010 1000 1110
locus1 locus5 locus87 locus97	UniqueProfiles:10	Profiles: 0101 0111 1101 0011 0110 0100 1011 1010 1000 1100
locus1 locus5 locus93 locus97	UniqueProfiles:10	Profiles: 0101 0111 1101 0011 0110 0100 1011 1010 1000 1110
locus1 locus7 locus8 locus11	UniqueProfiles:10	Profiles: 0101 0111 0011 1001 0001 1111 0000 1000 1110 1100
locus1 locus7 locus8 locus29	UniqueProfiles:10	Profiles: 1101 0110 0011 0100 1001 0001 1111 0000 1000 1110
locus1 locus7 locus8 locus42	UniqueProfiles:10	Profiles: 0101 1101 0110 0011 0001 1001 1111 0000 1000 1110
locus1 locus7 locus8 locus61	UniqueProfiles:10	Profiles: 0111 1101 0100 0001 1001 1111 0000 1000 1110 0010
locus1 locus7 locus8 locus70	UniqueProfiles:10	Profiles: 0111 0100 1001 0001 1111 0000 1000 1110 1100 0010
locus1 locus7 locus8 locus81	UniqueProfiles:10	Profiles: 0101 0110 0011 0001 1001 1111 0000 1000 1110 1100
locus1 locus7 locus8 locus86	UniqueProfiles:10	Profiles: 0101 1101 0110 0011 0001 1001 1111 0000 1000 1110
locus1 locus7 locus8 locus87	UniqueProfiles:10	Profiles: 0101 0111 0001 1001 1111 0000 1000 1110 1100 0010
locus1 locus7 locus10 locus11	UniqueProfiles:10	Profiles: 0111 0101 1101 0011 1001 0001 1010 1110 0010 1100
locus1 locus7 locus10 locus24	UniqueProfiles:10	Profiles: 0111 0101 1101 0011 0001 1010 1000 1110 0010 1100
locus1 locus7 locus10 locus28	UniqueProfiles:10	Profiles: 0101 1101 0110 0011 1001 1111 1011 0000 0010 1100
locus1 locus7 locus10 locus29	UniqueProfiles:10	Profiles: 1101 0110 0011 0100 1001 0001 1111 1010 0010 1100
locus1 locus7 locus10 locus42	UniqueProfiles:10	Profiles: 0111 1101 0011 0100 0001 1111 1011 1000 1100 0010
locus1 locus7 locus10 locus43	UniqueProfiles:10	Profiles: 0101 1101 0110 0011 0001 1010 1000 1110 0010 1100
locus1 locus7 locus10 locus44	UniqueProfiles:10	Profiles: 1101 0110 0011 0100 1001 0001 1111 1011 0010 1100
locus1 locus7 locus10 locus52	UniqueProfiles:10	Profiles: 0111 0101 1101 0011 1010 0000 1000 1110 0010 1100
locus1 locus7 locus10 locus54	UniqueProfiles:10	Profiles: 0111 1101 0011 0100 1001 0001 1011 1110 1100 0010
locus1 locus7 locus10 locus57	UniqueProfiles:10	Profiles: 0111 1101 0011 0100 1001 0001 1011 1110 1100 0010
locus1 locus7 locus10 locus61	UniqueProfiles:10	Profiles: 0101 1101 0110 0011 1001 1111 1010 0000 1100 0010
locus1 locus7 locus10 locus70	UniqueProfiles:10	Profiles: 0101 1101 0110 0011 1001 1010 0000 1110 0010 1100
locus1 locus7 locus10 locus81	UniqueProfiles:10	Profiles: 0111 1101 0011 0100 1001 0001 1010 1110 1100 0010
locus1 locus7 locus10 locus86	UniqueProfiles:10	Profiles: 0111 1101 0011 0100 1001 0001 1111 1010 0010 1100
locus1 locus7 locus10 locus87	UniqueProfiles:10	Profiles: 0111 0101 1101 0011 1011 0000 1000 1110 0010 1100
locus1 locus7 locus11 locus16	UniqueProfiles:10	Profiles: 0111 1101 0110 0011 0001 1001 1010 1110 0010 1100
locus1 locus7 locus11 locus26	UniqueProfiles:10	Profiles: 0111 1101 0110 0011 1001 0000 1011 1110 0010 1100
locus1 locus7 locus11 locus28	UniqueProfiles:10	Profiles: 0111 1101 0110 0011 1001 1111 0000 1011 1100 0010
locus1 locus7 locus11 locus37	UniqueProfiles:10	Profiles: 0111 1101 0110 0011 1001 1111 0000 1011 1100 0010
locus1 locus7 locus11 locus39	UniqueProfiles:10	Profiles: 0111 1101 0110 0011 0001 1111 1010 1000 1100 0010
locus1 locus7 locus11 locus48	UniqueProfiles:10	Profiles: 0111 1101 0110 0011 1111 0000 1010 1000 0010 1100
locus1 locus7 locus11 locus54	UniqueProfiles:10	Profiles: 0111 1101 0110 0011 0001 1001 1011 1110 1100 0010
locus1 locus7 locus11 locus55	UniqueProfiles:10	Profiles: 0111 1101 0110 0011 0000 1011 1000 1110 1100 0010
locus1 locus7 locus11 locus56	UniqueProfiles:10	Profiles: 0111 1101 0110 0011 0001 1001 1010 1110 1100 0010
locus1 locus7 locus11 locus57	UniqueProfiles:10	Profiles: 0111 1101 0110 0011 0001 1001 1011 1110 1100 0010
locus1 locus7 locus11 locus64	UniqueProfiles:10	Profiles: 0111 1101 0110 0011 0001 1111 1010 1000 1100 0010
locus1 locus7 locus11 locus65	UniqueProfiles:10	Profiles: 0111 1101 0110 0011 1001 1111 0000 1011 0010 1100
locus1 locus7 locus11 locus79	UniqueProfiles:10	Profiles: 0111 1101 0110 0011 1001 0000 1011 1110 1100 0010
locus1 locus7 locus11 locus81	UniqueProfiles:10	Profiles: 0111 1101 0110 0011 0001 1011 1000 1110 1100 0010
locus1 locus7 locus11 locus86	UniqueProfiles:10	Profiles: 0111 1101 0110 0011 0001 1111 1011 1000 0010 1100
locus1 locus7 locus11 locus92	UniqueProfiles:10	Profiles: 0111 1101 0110 0011 0000 1010 1000 1110 1100 0010
locus1 locus7 locus11 locus94	UniqueProfiles:10	Profiles: 0111 1101 0110 0011 0001 1111 1011 1000 1100 0010
locus1 locus7 locus16 locus18	UniqueProfiles:10	Profiles: 0101 1101 0011 0110 0001 1111 1010 1000 1100 0010
locus1 locus7 locus16 locus24	UniqueProfiles:10	Profiles: 0101 0111 1101 0011 0001 1010 1000 1110 0010 1100
locus1 locus7 locus16 locus29	UniqueProfiles:10	Profiles: 1101 0110 0011 0100 1001 0001 1111 1010 0010 1100
locus1 locus7 locus16 locus41	UniqueProfiles:10	Profiles: 1101 0110 0011 0100 0000 1011 1000 1110 0010 1100
locus1 locus7 locus16 locus45	UniqueProfiles:10	Profiles: 0101 0111 1101 0011 1001 0001 1111 1010 1100 0010
locus1 locus7 locus16 locus47	UniqueProfiles:10	Profiles: 0101 1101 0110 0011 0000 1011 1000 1110 0010 1100
locus1 locus7 locus16 locus48	UniqueProfiles:10	Profiles: 0101 1101 0110 0011 1111 0000 1010 1000 0010 1100
locus1 locus7 locus16 locus60	UniqueProfiles:10	Profiles: 0111 1101 0011 0100 1001 0001 1111 1011 1100 0010
locus1 locus7 locus16 locus61	UniqueProfiles:10	Profiles: 0111 1101 0011 0100 1001 1111 0000 1010 1100 0010
locus1 locus7 locus16 locus65	UniqueProfiles:10	Profiles: 0101 1101 0110 0011 1001 1111 0000 1011 0010 1100
locus1 locus7 locus16 locus66	UniqueProfiles:10	Profiles: 0111 1101 0011 0100 1001 0000 1011 1110 0010 1100
locus1 locus7 locus16 locus77	UniqueProfiles:10	Profiles: 1101 0110 0011 0100 1001 0000 1010 1110 0010 1100
locus1 locus7 locus16 locus93	UniqueProfiles:10	Profiles: 0101 0111 1101 0011 1001 0000 1011 1110 0010 1100
locus1 locus7 locus18 locus31	UniqueProfiles:10	Profiles: 0101 1101 0110 0011 1001 1111 0000 1000 1110 0010
locus1 locus7 locus18 locus53	UniqueProfiles:10	Profiles: 0110 0011 0100 1001 0001 1111 1000 1110 0010 1100
locus1 locus7 locus18 locus55	UniqueProfiles:10	Profiles: 0111 0011 0100 1001 1111 0000 1000 1110 0010 1100
locus1 locus7 locus18 locus81	UniqueProfiles:10	Profiles: 0111 0011 0100 1001 0001 1111 1000 1110 1100 0010
locus1 locus7 locus18 locus86	UniqueProfiles:10	Profiles: 0111 1101 0011 0100 1001 0001 1111 1000 1110 0010
locus1 locus7 locus18 locus87	UniqueProfiles:10	Profiles: 0111 0101 0011 1001 1111 0000 1000 1110 0010 1100
locus1 locus7 locus18 locus94	UniqueProfiles:10	Profiles: 0101 1101 0110 0011 1001 0001 1111 1000 1110 0010
locus1 locus7 locus18 locus97	UniqueProfiles:10	Profiles: 0111 0101 0011 1001 1111 0000 1000 1110 1100 0010
locus1 locus7 locus19 locus42	UniqueProfiles:10	Profiles: 0101 1101 0011 0100 0001 1001 1111 0000 1000 1110
locus1 locus7 locus19 locus61	UniqueProfiles:10	Profiles: 0101 1101 0100 0001 1001 1111 0000 1000 1110 0010
locus1 locus7 locus19 locus70	UniqueProfiles:10	Profiles: 0101 0100 1001 0001 1111 0000 1000 1110 1100 0010
locus1 locus7 locus19 locus81	UniqueProfiles:10	Profiles: 0101 0011 0100 0001 1001 1111 0000 1000 1110 1100
locus1 locus7 locus19 locus86	UniqueProfiles:10	Profiles: 0101 1101 0011 0100 0001 1001 1111 0000 1000 1110
locus1 locus7 locus21 locus28	UniqueProfiles:10	Profiles: 0101 1101 0100 0001 1001 1111 0000 1011 1100 0010
locus1 locus7 locus21 locus42	UniqueProfiles:10	Profiles: 0101 1101 0011 0100 0001 1001 1111 1010 0000 1100
locus1 locus7 locus21 locus43	UniqueProfiles:10	Profiles: 0101 1101 0011 0100 0001 1010 0000 1000 1110 1100
locus1 locus7 locus21 locus54	UniqueProfiles:10	Profiles: 0101 1101 0011 0100 0001 1001 1011 0000 1110 1100
locus1 locus7 locus21 locus57	UniqueProfiles:10	Profiles: 0101 1101 0011 0100 0001 1001 1011 0000 1110 1100
locus1 locus7 locus21 locus61	UniqueProfiles:10	Profiles: 0101 1101 0100 0001 1111 1011 0000 1000 1100 0010
locus1 locus7 locus21 locus70	UniqueProfiles:10	Profiles: 0101 1101 0100 0001 0000 1011 1000 1110 1100 0010
locus1 locus7 locus21 locus81	UniqueProfiles:10	Profiles: 0101 1101 0011 0100 0001 1011 0000 1000 1110 1100
locus1 locus7 locus21 locus86	UniqueProfiles:10	Profiles: 0101 1101 0011 0100 0001 1111 1011 0000 1000 1100
locus1 locus7 locus24 locus55	UniqueProfiles:10	Profiles: 0111 1101 0110 0011 1001 0000 1000 1110 1100 0010
locus1 locus7 locus24 locus56	UniqueProfiles:10	Profiles: 0111 1101 0110 0011 0001 1001 1000 1110 1100 0010
locus1 locus7 locus24 locus81	UniqueProfiles:10	Profiles: 0111 1101 0110 0011 0001 1001 1000 1110 1100 0010
locus1 locus7 locus24 locus86	UniqueProfiles:10	Profiles: 0111 1101 0110 0011 0001 1001 1111 1000 0010 1100
locus1 locus7 locus24 locus94	UniqueProfiles:10	Profiles: 0111 1101 0110 0011 0001 1001 1111 1000 1100 0010
locus1 locus7 locus26 locus29	UniqueProfiles:10	Profiles: 1101 0110 0011 0100 0001 1111 0000 1011 1010 1100
locus1 locus7 locus26 locus42	UniqueProfiles:10	Profiles: 0111 1101 0011 0100 0001 1111 1010 0000 1011 1100
locus1 locus7 locus26 locus61	UniqueProfiles:10	Profiles: 0101 1101 0110 0001 1111 1011 0000 1010 1100 0010
locus1 locus7 locus26 locus70	UniqueProfiles:10	Profiles: 0101 1101 0110 0001 0000 1011 1010 1110 1100 0010
locus1 locus7 locus26 locus81	UniqueProfiles:10	Profiles: 0111 1101 0011 0100 0001 1011 0000 1010 1110 1100
locus1 locus7 locus26 locus86	UniqueProfiles:10	Profiles: 0111 1101 0011 0100 0001 1111 1011 0000 1010 1100
locus1 locus7 locus26 locus87	UniqueProfiles:10	Profiles: 0111 0101 1101 0001 0000 1010 1011 1110 1100 0010
locus1 locus7 locus28 locus29	UniqueProfiles:10	Profiles: 1101 0110 0011 0100 0001 1111 0000 1011 1010 1110
locus1 locus7 locus28 locus31	UniqueProfiles:10	Profiles: 0111 1101 0100 0001 1111 1011 1010 0000 1110 0010
locus1 locus7 locus28 locus45	UniqueProfiles:10	Profiles: 0101 0111 1101 0011 0001 1111 1011 1010 0000 1110
locus1 locus7 locus28 locus47	UniqueProfiles:10	Profiles: 0101 0110 0001 1111 0000 1010 1011 1110 0010 1100
locus1 locus7 locus28 locus53	UniqueProfiles:10	Profiles: 0110 0011 0100 0001 1111 0000 1011 1010 1110 1100
locus1 locus7 locus28 locus56	UniqueProfiles:10	Profiles: 0111 0011 0100 0001 1111 1010 1011 0000 1110 1100
locus1 locus7 locus28 locus61	UniqueProfiles:10	Profiles: 0111 1101 0100 0001 1111 1011 1010 0000 1110 0010
locus1 locus7 locus28 locus77	UniqueProfiles:10	Profiles: 0110 0100 0001 1111 0000 1011 1010 1110 0010 1100
locus1 locus7 locus28 locus97	UniqueProfiles:10	Profiles: 0101 0111 0001 1111 1010 1011 0000 1110 0010 1100
locus1 locus7 locus29 locus37	UniqueProfiles:10	Profiles: 0101 1101 0011 0100 1001 1111 0000 1011 1110 0010
locus1 locus7 locus29 locus39	UniqueProfiles:10	Profiles: 0101 1101 0011 0100 0001 1111 1010 1000 1110 0010
locus1 locus7 locus29 locus48	UniqueProfiles:10	Profiles: 0101 1101 0011 0100 1111 0000 1010 1000 1110 0010
locus1 locus7 locus29 locus54	UniqueProfiles:10	Profiles: 0101 0011 0100 0001 1001 1111 1011 1110 1100 0010
locus1 locus7 locus29 locus55	UniqueProfiles:10	Profiles: 0101 0011 0100 1111 0000 1011 1000 1110 1100 0010
locus1 locus7 locus29 locus56	UniqueProfiles:10	Profiles: 0101 0011 0100 0001 1001 1111 1010 1110 1100 0010
locus1 locus7 locus29 locus57	UniqueProfiles:10	Profiles: 0101 0011 0100 0001 1001 1111 1011 1110 1100 0010
locus1 locus7 locus29 locus64	UniqueProfiles:10	Profiles: 0101 1101 0011 0100 0001 1111 1010 1000 1110 0010
locus1 locus7 locus29 locus65	UniqueProfiles:10	Profiles: 0101 1101 0011 0100 1001 1111 0000 1011 1110 0010
locus1 locus7 locus29 locus79	UniqueProfiles:10	Profiles: 0101 0011 0100 1001 1111 0000 1011 1110 1100 0010
locus1 locus7 locus29 locus81	UniqueProfiles:10	Profiles: 0101 0011 0100 0001 1111 1011 1000 1110 1100 0010
locus1 locus7 locus29 locus86	UniqueProfiles:10	Profiles: 0101 1101 0011 0100 0001 1111 1011 1000 1110 0010
locus1 locus7 locus29 locus92	UniqueProfiles:10	Profiles: 0101 0011 0100 1111 0000 1010 1000 1110 1100 0010
locus1 locus7 locus29 locus94	UniqueProfiles:10	Profiles: 0101 1101 0011 0100 0001 1111 1011 1000 1110 0010
locus1 locus7 locus31 locus41	UniqueProfiles:10	Profiles: 0110 0100 1001 0001 1111 1010 0000 1110 0010 1100
locus1 locus7 locus31 locus42	UniqueProfiles:10	Profiles: 0101 1101 0011 0110 1001 0001 1111 1010 0000 1110
locus1 locus7 locus31 locus43	UniqueProfiles:10	Profiles: 0111 0011 0100 0001 1111 1010 0000 1000 1110 1100
locus1 locus7 locus31 locus44	UniqueProfiles:10	Profiles: 1101 0011 0110 0100 1001 0001 1111 1011 0000 1110
locus1 locus7 locus31 locus45	UniqueProfiles:10	Profiles: 0101 0111 1101 0011 0001 1111 1011 0000 1000 1110
locus1 locus7 locus31 locus47	UniqueProfiles:10	Profiles: 0101 0110 1001 0001 1111 1010 0000 1110 0010 1100
locus1 locus7 locus31 locus48	UniqueProfiles:10	Profiles: 0101 1101 0110 0001 1111 1010 0000 1000 1110 0010
locus1 locus7 locus31 locus52	UniqueProfiles:10	Profiles: 0101 0111 0001 1111 1010 0000 1000 1110 0010 1100
locus1 locus7 locus31 locus54	UniqueProfiles:10	Profiles: 0101 0011 0110 1001 0001 1111 1011 0000 1110 1100
locus1 locus7 locus31 locus57	UniqueProfiles:10	Profiles: 0101 0011 0110 1001 0001 1111 1011 0000 1110 1100
locus1 locus7 locus31 locus60	UniqueProfiles:10	Profiles: 0111 1101 0011 0100 0001 1001 1111 1011 0000 1110
locus1 locus7 locus31 locus65	UniqueProfiles:10	Profiles: 0101 1101 0110 1001 0001 1111 1011 0000 1110 0010
locus1 locus7 locus31 locus66	UniqueProfiles:10	Profiles: 0111 0100 1001 0001 1111 1011 0000 1110 0010 1100
locus1 locus7 locus31 locus70	UniqueProfiles:10	Profiles: 0111 0100 0001 1111 1011 0000 1000 1110 0010 1100
locus1 locus7 locus31 locus77	UniqueProfiles:10	Profiles: 0110 0100 0001 1111 1011 0000 1000 1110 0010 1100
locus1 locus7 locus31 locus81	UniqueProfiles:10	Profiles: 0101 0011 0110 0001 1111 1011 0000 1000 1110 1100
locus1 locus7 locus31 locus86	UniqueProfiles:10	Profiles: 0101 1101 0011 0110 0001 1111 1011 0000 1000 1110
locus1 locus7 locus31 locus87	UniqueProfiles:10	Profiles: 0101 0111 0001 1001 1111 1010 0000 1110 0010 1100
locus1 locus7 locus31 locus93	UniqueProfiles:10	Profiles: 0101 0111 1001 0001 1111 1011 0000 1110 0010 1100
locus1 locus7 locus33 locus41	UniqueProfiles:10	Profiles: 0110 0011 0100 1111 0000 1010 1011 1110 1100 0010
locus1 locus7 locus33 locus42	UniqueProfiles:10	Profiles: 0101 1101 0110 0011 0001 1111 1010 1011 1110 0010
locus1 locus7 locus33 locus45	UniqueProfiles:10	Profiles: 0101 0111 1101 0011 0001 1111 1011 1010 1110 0010
locus1 locus7 locus33 locus47	UniqueProfiles:10	Profiles: 0101 0110 0011 1111 0000 1010 1011 1110 1100 0010
locus1 locus7 locus33 locus70	UniqueProfiles:10	Profiles: 0111 0011 0100 1111 0000 1011 1010 1110 1100 0010
locus1 locus7 locus33 locus77	UniqueProfiles:10	Profiles: 0110 0011 0100 1111 0000 1011 1010 1110 1100 0010
locus1 locus7 locus33 locus81	UniqueProfiles:10	Profiles: 0101 0110 0011 0001 1111 1011 1010 1110 1100 0010
locus1 locus7 locus33 locus86	UniqueProfiles:10	Profiles: 0101 1101 0110 0011 0001 1111 1011 1010 1110 0010
locus1 locus7 locus33 locus87	UniqueProfiles:10	Profiles: 0101 0111 0011 1111 0000 1010 1011 1110 1100 0010
locus1 locus7 locus37 locus41	UniqueProfiles:10	Profiles: 0110 0100 0001 1111 0000 1010 1011 1110 1100 0010
locus1 locus7 locus37 locus45	UniqueProfiles:10	Profiles: 0111 0101 1101 0011 0001 1111 1011 1010 0000 1110
locus1 locus7 locus37 locus47	UniqueProfiles:10	Profiles: 0111 0100 0001 1111 0000 1010 1011 1110 1100 0010
locus1 locus7 locus37 locus61	UniqueProfiles:10	Profiles: 0101 1101 0110 0001 1111 1011 1010 0000 1110 0010
locus1 locus7 locus37 locus77	UniqueProfiles:10	Profiles: 0110 0100 0001 1111 0000 1011 1010 1110 1100 0010
locus1 locus7 locus39 locus41	UniqueProfiles:10	Profiles: 0110 0011 0100 1001 1111 0000 1000 1110 0010 1100
locus1 locus7 locus39 locus45	UniqueProfiles:10	Profiles: 0101 0111 1101 0011 1001 0001 1111 1000 1110 0010
locus1 locus7 locus39 locus47	UniqueProfiles:10	Profiles: 0101 0110 0011 1001 1111 0000 1000 1110 0010 1100
locus1 locus7 locus39 locus61	UniqueProfiles:10	Profiles: 0111 1101 0011 0100 1001 1111 0000 1000 1110 0010
locus1 locus7 locus39 locus77	UniqueProfiles:10	Profiles: 0110 0011 0100 1001 1111 0000 1000 1110 0010 1100
locus1 locus7 locus41 locus42	UniqueProfiles:10	Profiles: 0101 1101 0011 0100 0001 1111 0000 1011 1000 1100
locus1 locus7 locus41 locus43	UniqueProfiles:10	Profiles: 0101 1101 0011 0100 0001 0000 1010 1000 1110 1100
locus1 locus7 locus41 locus55	UniqueProfiles:10	Profiles: 0101 1101 0100 1001 0001 0000 1010 1110 1100 0010
locus1 locus7 locus41 locus58	UniqueProfiles:10	Profiles: 0101 1101 0100 0001 1001 1111 0000 1011 1100 0010
locus1 locus7 locus41 locus61	UniqueProfiles:10	Profiles: 0101 1101 0100 0001 1001 1111 0000 1010 1100 0010
locus1 locus7 locus41 locus70	UniqueProfiles:10	Profiles: 0101 1101 0100 1001 0001 0000 1010 1110 1100 0010
locus1 locus7 locus41 locus79	UniqueProfiles:10	Profiles: 0101 1101 0100 1001 0001 0000 1011 1110 1100 0010
locus1 locus7 locus41 locus91	UniqueProfiles:10	Profiles: 0101 1101 0011 0100 1001 0001 0000 1011 1110 1100
locus1 locus7 locus41 locus92	UniqueProfiles:10	Profiles: 0101 1101 0100 0001 0000 1010 1000 1110 1100 0010
locus1 locus7 locus41 locus94	UniqueProfiles:10	Profiles: 0101 1101 0011 0100 0001 1001 1111 0000 1010 1100
locus1 locus7 locus42 locus48	UniqueProfiles:10	Profiles: 0111 1101 0011 0100 1111 0000 1010 1000 1110 0010
locus1 locus7 locus42 locus53	UniqueProfiles:10	Profiles: 0110 0011 0100 1001 0001 1111 1010 1110 0010 1100
locus1 locus7 locus42 locus56	UniqueProfiles:10	Profiles: 0101 0110 0011 0001 1111 1011 1000 1110 1100 0010
locus1 locus7 locus42 locus58	UniqueProfiles:10	Profiles: 0111 1101 0011 0100 1001 1111 0000 1011 1110 0010
locus1 locus7 locus42 locus63	UniqueProfiles:10	Profiles: 0110 0011 0100 0001 1111 1010 1000 1110 0010 1100
locus1 locus7 locus42 locus64	UniqueProfiles:10	Profiles: 0111 1101 0011 0100 0001 1111 1010 1000 1110 0010
locus1 locus7 locus42 locus65	UniqueProfiles:10	Profiles: 0111 1101 0011 0100 1001 1111 0000 1011 1110 0010
locus1 locus7 locus42 locus91	UniqueProfiles:10	Profiles: 0101 0110 0011 1001 0001 1111 1011 1110 0010 1100
locus1 locus7 locus42 locus93	UniqueProfiles:10	Profiles: 0111 0101 0011 1001 1111 0000 1011 1110 0010 1100
locus1 locus7 locus42 locus97	UniqueProfiles:10	Profiles: 0111 0101 0011 1111 0000 1011 1000 1110 1100 0010
locus1 locus7 locus43 locus53	UniqueProfiles:10	Profiles: 1101 0110 0011 0100 1001 0001 1000 1110 0010 1100
locus1 locus7 locus43 locus56	UniqueProfiles:10	Profiles: 0111 1101 0011 0100 0001 1001 1000 1110 1100 0010
locus1 locus7 locus43 locus97	UniqueProfiles:10	Profiles: 0101 0111 1101 0011 1001 0000 1000 1110 1100 0010
locus1 locus7 locus44 locus47	UniqueProfiles:10	Profiles: 0101 0011 0100 1111 1010 0000 1011 1110 0010 1100
locus1 locus7 locus44 locus56	UniqueProfiles:10	Profiles: 0101 0011 0100 0001 1111 1010 1011 1110 1100 0010
locus1 locus7 locus44 locus61	UniqueProfiles:10	Profiles: 0101 1101 0011 0100 1111 1011 0000 1010 1110 0010
locus1 locus7 locus45 locus54	UniqueProfiles:10	Profiles: 0111 0011 0110 1001 0001 1111 1011 1110 1100 0010
locus1 locus7 locus45 locus55	UniqueProfiles:10	Profiles: 0111 0110 0011 1111 1011 0000 1000 1110 0010 1100
locus1 locus7 locus45 locus57	UniqueProfiles:10	Profiles: 0111 0011 0110 1001 0001 1111 1011 1110 1100 0010
locus1 locus7 locus45 locus58	UniqueProfiles:10	Profiles: 0111 1101 0011 0110 1001 1111 1011 0000 1110 0010
locus1 locus7 locus45 locus79	UniqueProfiles:10	Profiles: 0111 0110 0011 1001 1111 1011 0000 1110 0010 1100
locus1 locus7 locus45 locus81	UniqueProfiles:10	Profiles: 0111 0011 0110 0001 1111 1011 1000 1110 1100 0010
locus1 locus7 locus45 locus86	UniqueProfiles:10	Profiles: 0111 1101 0011 0110 0001 1111 1011 1000 1110 0010
locus1 locus7 locus45 locus91	UniqueProfiles:10	Profiles: 0111 0110 0011 1001 0001 1111 1011 1110 0010 1100
locus1 locus7 locus45 locus92	UniqueProfiles:10	Profiles: 0111 0110 0011 1111 1010 0000 1000 1110 0010 1100
locus1 locus7 locus45 locus94	UniqueProfiles:10	Profiles: 0111 1101 0110 0011 0001 1111 1011 1000 1110 0010
locus1 locus7 locus47 locus53	UniqueProfiles:10	Profiles: 1101 0110 0011 0100 1001 0001 0000 1010 1110 1100
locus1 locus7 locus47 locus54	UniqueProfiles:10	Profiles: 0111 1101 0011 0100 0001 1001 0000 1011 1110 1100
locus1 locus7 locus47 locus55	UniqueProfiles:10	Profiles: 0111 1101 0100 1001 0001 0000 1010 1110 1100 0010
locus1 locus7 locus47 locus57	UniqueProfiles:10	Profiles: 0111 1101 0011 0100 0001 1001 0000 1011 1110 1100
locus1 locus7 locus47 locus58	UniqueProfiles:10	Profiles: 0111 1101 0100 0001 1001 1111 0000 1011 1100 0010
locus1 locus7 locus47 locus63	UniqueProfiles:10	Profiles: 1101 0110 0011 0100 0001 0000 1010 1000 1110 1100
locus1 locus7 locus47 locus68	UniqueProfiles:10	Profiles: 1101 0110 0011 0100 0001 1001 1111 0000 1011 1100
locus1 locus7 locus47 locus79	UniqueProfiles:10	Profiles: 0111 1101 0100 1001 0001 0000 1011 1110 1100 0010
locus1 locus7 locus47 locus81	UniqueProfiles:10	Profiles: 0111 1101 0011 0100 0001 1001 0000 1010 1110 1100
locus1 locus7 locus47 locus86	UniqueProfiles:10	Profiles: 0111 1101 0011 0100 0001 1001 1111 0000 1010 1100
locus1 locus7 locus47 locus87	UniqueProfiles:10	Profiles: 0111 0101 1101 0001 0000 1011 1000 1110 1100 0010
locus1 locus7 locus47 locus91	UniqueProfiles:10	Profiles: 0101 1101 0110 0011 1001 0001 0000 1011 1110 1100
locus1 locus7 locus47 locus92	UniqueProfiles:10	Profiles: 0101 1101 0110 0001 0000 1010 1000 1110 1100 0010
locus1 locus7 locus47 locus94	UniqueProfiles:10	Profiles: 0101 1101 0110 0011 0001 1001 1111 0000 1010 1100
locus1 locus7 locus47 locus97	UniqueProfiles:10	Profiles: 0111 0101 1101 0001 0000 1011 1000 1110 1100 0010
locus1 locus7 locus48 locus53	UniqueProfiles:10	Profiles: 0110 0011 0100 1001 0001 1111 0000 1000 1110 1100
locus1 locus7 locus48 locus55	UniqueProfiles:10	Profiles: 0111 0100 1001 0001 1111 0000 1000 1110 1100 0010
locus1 locus7 locus48 locus61	UniqueProfiles:10	Profiles: 0101 1101 0110 0001 1001 1111 0000 1000 1110 0010
locus1 locus7 locus48 locus70	UniqueProfiles:10	Profiles: 0101 0110 1001 0001 1111 0000 1000 1110 1100 0010
locus1 locus7 locus48 locus94	UniqueProfiles:10	Profiles: 0101 1101 0110 0011 0001 1001 1111 0000 1000 1110
locus1 locus7 locus48 locus97	UniqueProfiles:10	Profiles: 0111 0101 0001 1001 1111 0000 1000 1110 1100 0010
locus1 locus7 locus52 locus56	UniqueProfiles:10	Profiles: 0111 1101 0110 0011 0001 1001 0000 1000 1110 1100
locus1 locus7 locus53 locus54	UniqueProfiles:10	Profiles: 0101 1101 0011 0100 0001 1001 1011 1110 1100 0010
locus1 locus7 locus53 locus57	UniqueProfiles:10	Profiles: 0101 1101 0011 0100 0001 1001 1011 1110 1100 0010
locus1 locus7 locus53 locus60	UniqueProfiles:10	Profiles: 0101 1101 0011 0100 0001 1001 1111 1011 1100 0010
locus1 locus7 locus53 locus65	UniqueProfiles:10	Profiles: 0101 1101 0011 0100 1001 1111 0000 1011 0010 1100
locus1 locus7 locus53 locus66	UniqueProfiles:10	Profiles: 0101 1101 0011 0100 1001 0000 1011 1110 0010 1100
locus1 locus7 locus53 locus70	UniqueProfiles:10	Profiles: 0101 1101 0011 0100 0000 1011 1000 1110 1100 0010
locus1 locus7 locus53 locus81	UniqueProfiles:10	Profiles: 0101 1101 0011 0100 0001 1011 1000 1110 1100 0010
locus1 locus7 locus53 locus86	UniqueProfiles:10	Profiles: 0101 1101 0011 0100 0001 1111 1011 1000 0010 1100
locus1 locus7 locus54 locus56	UniqueProfiles:10	Profiles: 0101 1101 0110 0011 0001 1010 1011 1110 1100 0010
locus1 locus7 locus54 locus61	UniqueProfiles:10	Profiles: 0101 1101 0110 0011 1111 1011 0000 1010 1100 0010
locus1 locus7 locus54 locus77	UniqueProfiles:10	Profiles: 1101 0110 0011 0100 1011 0000 1010 1110 0010 1100
locus1 locus7 locus54 locus97	UniqueProfiles:10	Profiles: 0111 0101 1101 0011 1010 0000 1011 1110 1100 0010
locus1 locus7 locus55 locus60	UniqueProfiles:10	Profiles: 0101 1101 0110 0011 0001 1001 1111 1011 0000 1100
locus1 locus7 locus55 locus61	UniqueProfiles:10	Profiles: 0101 1101 0110 0001 1111 1011 0000 1000 1100 0010
locus1 locus7 locus55 locus65	UniqueProfiles:10	Profiles: 0111 1101 0100 1001 0001 1111 0000 1011 0010 1100
locus1 locus7 locus55 locus66	UniqueProfiles:10	Profiles: 0101 1101 0110 1001 0001 0000 1011 1110 0010 1100
locus1 locus7 locus55 locus77	UniqueProfiles:10	Profiles: 1101 0110 0100 0001 0000 1011 1000 1110 0010 1100
locus1 locus7 locus55 locus93	UniqueProfiles:10	Profiles: 0111 0101 1101 1001 0001 0000 1011 1110 1100 0010
locus1 locus7 locus56 locus57	UniqueProfiles:10	Profiles: 0101 1101 0011 0110 1001 0001 1011 1110 1100 0010
locus1 locus7 locus56 locus61	UniqueProfiles:10	Profiles: 0111 1101 0011 0100 1001 1111 1010 0000 1100 0010
locus1 locus7 locus56 locus70	UniqueProfiles:10	Profiles: 0111 1101 0011 0100 1001 1010 0000 1110 0010 1100
locus1 locus7 locus56 locus81	UniqueProfiles:10	Profiles: 0101 1101 0011 0110 1001 0001 1010 1110 1100 0010
locus1 locus7 locus56 locus86	UniqueProfiles:10	Profiles: 0101 1101 0011 0110 1001 0001 1111 1010 0010 1100
locus1 locus7 locus56 locus87	UniqueProfiles:10	Profiles: 0101 0111 1101 0011 1011 0000 1000 1110 0010 1100
locus1 locus7 locus57 locus61	UniqueProfiles:10	Profiles: 0101 1101 0110 0011 1111 1011 0000 1010 1100 0010
locus1 locus7 locus57 locus77	UniqueProfiles:10	Profiles: 1101 0110 0011 0100 1011 0000 1010 1110 0010 1100
locus1 locus7 locus57 locus97	UniqueProfiles:10	Profiles: 0111 0101 1101 0011 1010 0000 1011 1110 1100 0010
locus1 locus7 locus58 locus70	UniqueProfiles:10	Profiles: 0101 0110 0001 1111 1011 1010 0000 1110 0010 1100
locus1 locus7 locus58 locus77	UniqueProfiles:10	Profiles: 0110 0100 0001 1111 1011 0000 1010 1110 0010 1100
locus1 locus7 locus58 locus81	UniqueProfiles:10	Profiles: 0111 0011 0100 0001 1111 1011 0000 1010 1110 1100
locus1 locus7 locus58 locus86	UniqueProfiles:10	Profiles: 0111 1101 0011 0100 0001 1111 1011 0000 1010 1110
locus1 locus7 locus58 locus87	UniqueProfiles:10	Profiles: 0111 0101 0001 1111 1010 1011 0000 1110 0010 1100
locus1 locus7 locus60 locus81	UniqueProfiles:10	Profiles: 0101 0011 0110 0001 1111 1011 1010 1110 1100 0010
locus1 locus7 locus60 locus86	UniqueProfiles:10	Profiles: 0101 1101 0011 0110 0001 1111 1011 1010 1110 0010
locus1 locus7 locus60 locus87	UniqueProfiles:10	Profiles: 0101 0111 0011 1111 1010 1011 0000 1110 0010 1100
locus1 locus7 locus60 locus94	UniqueProfiles:10	Profiles: 0111 1101 0011 0100 0001 1111 1011 1010 1110 0010
locus1 locus7 locus60 locus97	UniqueProfiles:10	Profiles: 0101 0111 0011 1111 1010 1011 0000 1110 1100 0010
locus1 locus7 locus61 locus64	UniqueProfiles:10	Profiles: 0101 1101 0011 0110 0001 1111 1010 0000 1000 1110
locus1 locus7 locus61 locus65	UniqueProfiles:10	Profiles: 0101 1101 0110 1001 0001 1111 1011 0000 1110 0010
locus1 locus7 locus61 locus68	UniqueProfiles:10	Profiles: 1101 0011 0110 0100 1001 0001 1111 1011 0000 1110
locus1 locus7 locus61 locus79	UniqueProfiles:10	Profiles: 0101 0110 0001 1001 1111 1011 0000 1110 0010 1100
locus1 locus7 locus61 locus81	UniqueProfiles:10	Profiles: 0101 0011 0110 0001 1111 1011 0000 1000 1110 1100
locus1 locus7 locus61 locus86	UniqueProfiles:10	Profiles: 0101 1101 0011 0110 0001 1111 1011 0000 1000 1110
locus1 locus7 locus61 locus87	UniqueProfiles:10	Profiles: 0101 0111 0001 1001 1111 1010 0000 1110 0010 1100
locus1 locus7 locus61 locus92	UniqueProfiles:10	Profiles: 0111 0100 0001 1111 1010 0000 1000 1110 0010 1100
locus1 locus7 locus61 locus93	UniqueProfiles:10	Profiles: 0101 0111 1001 0001 1111 1011 0000 1110 0010 1100
locus1 locus7 locus61 locus94	UniqueProfiles:10	Profiles: 0111 1101 0011 0100 0001 1111 1011 0000 1000 1110
locus1 locus7 locus63 locus70	UniqueProfiles:10	Profiles: 0101 1101 0011 0100 1001 0000 1000 1110 1100 0010
locus1 locus7 locus63 locus81	UniqueProfiles:10	Profiles: 0101 1101 0011 0100 0001 1001 1000 1110 1100 0010
locus1 locus7 locus63 locus86	UniqueProfiles:10	Profiles: 0101 1101 0011 0100 0001 1001 1111 1000 0010 1100
locus1 locus7 locus64 locus70	UniqueProfiles:10	Profiles: 0101 0110 0011 1001 1111 0000 1000 1110 0010 1100
locus1 locus7 locus64 locus81	UniqueProfiles:10	Profiles: 0111 0011 0100 1001 0001 1111 1000 1110 1100 0010
locus1 locus7 locus64 locus86	UniqueProfiles:10	Profiles: 0111 1101 0011 0100 1001 0001 1111 1000 1110 0010
locus1 locus7 locus64 locus87	UniqueProfiles:10	Profiles: 0111 0101 0011 1001 1111 0000 1000 1110 0010 1100
locus1 locus7 locus65 locus70	UniqueProfiles:10	Profiles: 0101 0110 0001 1111 0000 1011 1010 1110 1100 0010
locus1 locus7 locus65 locus94	UniqueProfiles:10	Profiles: 0101 1101 0110 0011 0001 1111 1011 0000 1010 1110
locus1 locus7 locus65 locus97	UniqueProfiles:10	Profiles: 0111 0101 0001 1111 1010 0000 1011 1110 1100 0010
locus1 locus7 locus66 locus81	UniqueProfiles:10	Profiles: 0101 1101 0110 0011 0001 1011 0000 1010 1110 1100
locus1 locus7 locus66 locus86	UniqueProfiles:10	Profiles: 0101 1101 0110 0011 0001 1111 1011 0000 1010 1100
locus1 locus7 locus66 locus87	UniqueProfiles:10	Profiles: 0101 0111 1101 0001 0000 1010 1011 1110 1100 0010
locus1 locus7 locus66 locus94	UniqueProfiles:10	Profiles: 0111 1101 0011 0100 0001 1111 1011 0000 1010 1100
locus1 locus7 locus66 locus97	UniqueProfiles:10	Profiles: 0101 0111 1101 0001 1010 0000 1011 1110 1100 0010
locus1 locus7 locus70 locus91	UniqueProfiles:10	Profiles: 0111 1101 0011 0100 1001 0001 0000 1011 1110 1100
locus1 locus7 locus70 locus93	UniqueProfiles:10	Profiles: 0101 0111 1101 1001 0001 0000 1011 1110 1100 0010
locus1 locus7 locus70 locus97	UniqueProfiles:10	Profiles: 0101 0111 1101 0001 1001 1010 0000 1110 0010 1100
locus1 locus7 locus77 locus79	UniqueProfiles:10	Profiles: 0101 1101 0100 0001 1001 0000 1011 1110 1100 0010
locus1 locus7 locus77 locus81	UniqueProfiles:10	Profiles: 0101 1101 0011 0100 0001 1011 0000 1000 1110 1100
locus1 locus7 locus77 locus86	UniqueProfiles:10	Profiles: 0101 1101 0011 0100 0001 1111 1011 0000 1000 1100
locus1 locus7 locus77 locus91	UniqueProfiles:10	Profiles: 0101 1101 0011 0100 0001 1001 0000 1011 1110 1100
locus1 locus7 locus77 locus92	UniqueProfiles:10	Profiles: 0101 1101 0100 0001 0000 1010 1000 1110 1100 0010
locus1 locus7 locus77 locus94	UniqueProfiles:10	Profiles: 0101 1101 0011 0100 0001 1111 1011 0000 1000 1100
locus1 locus7 locus81 locus91	UniqueProfiles:10	Profiles: 0101 1101 0110 0011 0001 1001 1011 1110 0010 1100
locus1 locus7 locus81 locus97	UniqueProfiles:10	Profiles: 0111 0101 1101 0011 1001 1010 0000 1110 1100 0010
locus1 locus7 locus86 locus91	UniqueProfiles:10	Profiles: 0101 0110 0011 0001 1001 1111 1011 1110 0010 1100
locus1 locus7 locus86 locus97	UniqueProfiles:10	Profiles: 0111 0101 0011 1001 1111 1010 0000 1110 1100 0010
locus1 locus7 locus87 locus91	UniqueProfiles:10	Profiles: 0111 1101 0110 0011 1001 0001 0000 1011 1110 1100
locus1 locus7 locus93 locus94	UniqueProfiles:10	Profiles: 0111 1101 0110 0011 0001 1111 1011 0000 1010 1100
locus1 locus8 locus11 locus29	UniqueProfiles:10	Profiles: 0111 1101 0110 0011 1001 0000 1011 1000 1110 0010
locus1 locus8 locus11 locus47	UniqueProfiles:10	Profiles: 0111 0011 0110 1001 1111 0000 1010 1000 0010 1100
locus1 locus8 locus11 locus48	UniqueProfiles:10	Profiles: 0111 0011 0110 1001 1111 0000 1010 1000 0010 1100
locus1 locus8 locus11 locus53	UniqueProfiles:10	Profiles: 0111 0110 0011 1001 0000 1011 1000 1110 0010 1100
locus1 locus8 locus11 locus54	UniqueProfiles:10	Profiles: 0111 1101 0011 0110 0001 1001 1011 1000 1110 0010
locus1 locus8 locus11 locus57	UniqueProfiles:10	Profiles: 0111 1101 0011 0110 0001 1001 1011 1000 1110 0010
locus1 locus8 locus11 locus63	UniqueProfiles:10	Profiles: 0111 0110 0011 1001 0000 1010 1000 1110 0010 1100
locus1 locus8 locus11 locus73	UniqueProfiles:10	Profiles: 0111 1101 0011 0110 0001 1001 1111 1010 1000 0010
locus1 locus8 locus11 locus86	UniqueProfiles:10	Profiles: 0111 0011 0110 0001 1001 1111 1011 1000 0010 1100
locus1 locus8 locus11 locus92	UniqueProfiles:10	Profiles: 0111 0011 0110 1001 0000 1010 1000 1110 0010 1100
locus1 locus8 locus12 locus42	UniqueProfiles:10	Profiles: 0111 1101 0011 0110 0001 1001 1011 1000 1100 0010
locus1 locus8 locus12 locus48	UniqueProfiles:10	Profiles: 0111 1101 0011 0110 1001 0000 1010 1000 0010 1100
locus1 locus8 locus12 locus54	UniqueProfiles:10	Profiles: 0111 1101 0011 0110 0001 1001 1011 1000 1100 0010
locus1 locus8 locus12 locus57	UniqueProfiles:10	Profiles: 0111 1101 0011 0110 0001 1001 1011 1000 1100 0010
locus1 locus8 locus12 locus70	UniqueProfiles:10	Profiles: 0111 1101 0011 0110 1001 0000 1010 1000 0010 1100
locus1 locus8 locus12 locus81	UniqueProfiles:10	Profiles: 0111 1101 0011 0110 0001 1001 1010 1000 1100 0010
locus1 locus8 locus13 locus42	UniqueProfiles:10	Profiles: 0101 1101 0011 0100 0001 1001 0000 1011 1000 1100
locus1 locus8 locus13 locus54	UniqueProfiles:10	Profiles: 0101 1101 0011 0100 0001 1001 0000 1011 1000 1100
locus1 locus8 locus13 locus57	UniqueProfiles:10	Profiles: 0101 1101 0011 0100 0001 1001 0000 1011 1000 1100
locus1 locus8 locus13 locus70	UniqueProfiles:10	Profiles: 0101 1101 0100 1001 0001 0000 1010 1000 0010 1100
locus1 locus8 locus13 locus81	UniqueProfiles:10	Profiles: 0101 1101 0011 0100 0001 1001 0000 1010 1000 1100
locus1 locus8 locus16 locus29	UniqueProfiles:10	Profiles: 0111 1101 0110 1001 0001 0000 1011 1010 0010 1100
locus1 locus8 locus16 locus47	UniqueProfiles:10	Profiles: 0111 1101 0110 0001 1010 0000 1011 1000 0010 1100
locus1 locus8 locus16 locus48	UniqueProfiles:10	Profiles: 0111 1101 0110 0001 1011 0000 1010 1000 0010 1100
locus1 locus8 locus16 locus54	UniqueProfiles:10	Profiles: 0111 1101 0011 0110 0001 1001 1010 0000 1011 1100
locus1 locus8 locus16 locus57	UniqueProfiles:10	Profiles: 0111 1101 0011 0110 0001 1001 1010 0000 1011 1100
locus1 locus8 locus16 locus86	UniqueProfiles:10	Profiles: 0111 1101 0011 0110 0001 1001 1011 0000 1010 1100
locus1 locus8 locus27 locus29	UniqueProfiles:10	Profiles: 0101 0110 0011 1001 1111 0000 1011 1000 1110 0010
locus1 locus8 locus27 locus42	UniqueProfiles:10	Profiles: 0101 0011 0110 0001 1001 1111 1011 1000 1110 0010
locus1 locus8 locus27 locus47	UniqueProfiles:10	Profiles: 0101 0011 0110 1001 1111 0000 1010 1000 1110 0010
locus1 locus8 locus27 locus70	UniqueProfiles:10	Profiles: 0111 0011 0100 1001 1111 0000 1010 1000 1110 0010
locus1 locus8 locus27 locus81	UniqueProfiles:10	Profiles: 0101 0011 0110 0001 1001 1111 1010 1000 1110 0010
locus1 locus8 locus27 locus86	UniqueProfiles:10	Profiles: 0101 0011 0110 0001 1001 1111 1011 1000 1110 0010
locus1 locus8 locus29 locus31	UniqueProfiles:10	Profiles: 0101 1101 0110 0001 1111 0000 1010 1011 1000 0010
locus1 locus8 locus29 locus34	UniqueProfiles:10	Profiles: 0101 0110 0001 1001 0000 1010 1011 1110 1100 0010
locus1 locus8 locus29 locus37	UniqueProfiles:10	Profiles: 1101 0011 0110 0100 0001 1001 1111 0000 1010 1011
locus1 locus8 locus29 locus48	UniqueProfiles:10	Profiles: 0111 1101 0100 0001 0000 1011 1010 1000 1110 0010
locus1 locus8 locus29 locus51	UniqueProfiles:10	Profiles: 0101 0111 1101 0011 0001 1111 0000 1011 1010 1000
locus1 locus8 locus29 locus56	UniqueProfiles:10	Profiles: 0101 0011 0110 0001 1001 0000 1011 1010 1110 1100
locus1 locus8 locus29 locus68	UniqueProfiles:10	Profiles: 0111 1101 0100 0001 1001 1111 0000 1010 1011 0010
locus1 locus8 locus29 locus71	UniqueProfiles:10	Profiles: 0111 1101 0011 0100 0001 1001 1111 0000 1011 1010
locus1 locus8 locus29 locus84	UniqueProfiles:10	Profiles: 0101 0111 0011 0001 0000 1011 1010 1000 1110 1100
locus1 locus8 locus29 locus85	UniqueProfiles:10	Profiles: 0111 0011 0100 0001 0000 1010 1011 1000 1110 1100
locus1 locus8 locus29 locus89	UniqueProfiles:10	Profiles: 0101 0110 0001 1001 0000 1011 1010 1110 1100 0010
locus1 locus8 locus29 locus93	UniqueProfiles:10	Profiles: 0101 0111 0001 1001 1111 0000 1010 1011 1100 0010
locus1 locus8 locus29 locus94	UniqueProfiles:10	Profiles: 0101 0111 1101 0001 1111 0000 1010 1011 1000 0010
locus1 locus8 locus29 locus99	UniqueProfiles:10	Profiles: 0111 0011 0100 0001 0000 1010 1011 1000 1110 1100
locus1 locus8 locus31 locus47	UniqueProfiles:10	Profiles: 0101 0110 0001 1001 1111 1010 0000 1000 1110 0010
locus1 locus8 locus31 locus48	UniqueProfiles:10	Profiles: 0101 0110 0001 1001 1111 1010 0000 1000 1110 0010
locus1 locus8 locus31 locus54	UniqueProfiles:10	Profiles: 0101 0011 0110 0001 1001 1111 1011 0000 1000 1110
locus1 locus8 locus31 locus57	UniqueProfiles:10	Profiles: 0101 0011 0110 0001 1001 1111 1011 0000 1000 1110
locus1 locus8 locus31 locus86	UniqueProfiles:10	Profiles: 0101 0011 0110 0001 1001 1111 1011 0000 1000 1110
locus1 locus8 locus31 locus93	UniqueProfiles:10	Profiles: 0111 0101 0001 1001 1111 1011 0000 1000 1110 0010
locus1 locus8 locus32 locus48	UniqueProfiles:10	Profiles: 0111 0011 0110 1111 1011 1010 0000 1000 1110 0010
locus1 locus8 locus33 locus47	UniqueProfiles:10	Profiles: 0111 0110 0001 1111 0000 1010 1011 1000 1110 0010
locus1 locus8 locus33 locus61	UniqueProfiles:10	Profiles: 0111 0110 0001 1001 1111 0000 1011 1010 1110 0010
locus1 locus8 locus33 locus87	UniqueProfiles:10	Profiles: 0111 0011 0110 0001 1111 0000 1010 1011 1000 1110
locus1 locus8 locus34 locus42	UniqueProfiles:10	Profiles: 0101 1101 0011 0110 0001 1001 1010 0000 1011 1100
locus1 locus8 locus34 locus47	UniqueProfiles:10	Profiles: 0101 1101 0110 0001 1010 0000 1011 1000 0010 1100
locus1 locus8 locus34 locus70	UniqueProfiles:10	Profiles: 0111 1101 0100 0001 0000 1011 1010 1000 0010 1100
locus1 locus8 locus34 locus81	UniqueProfiles:10	Profiles: 0101 1101 0011 0110 0001 1011 0000 1010 1000 1100
locus1 locus8 locus34 locus86	UniqueProfiles:10	Profiles: 0101 1101 0011 0110 0001 1001 1011 0000 1010 1100
locus1 locus8 locus37 locus42	UniqueProfiles:10	Profiles: 0101 0011 0100 0001 1001 1111 1010 1011 1110 0010
locus1 locus8 locus37 locus47	UniqueProfiles:10	Profiles: 0101 0011 0100 1111 0000 1010 1011 1000 1110 0010
locus1 locus8 locus37 locus70	UniqueProfiles:10	Profiles: 0101 0011 0100 1111 0000 1011 1010 1000 1110 0010
locus1 locus8 locus37 locus81	UniqueProfiles:10	Profiles: 0101 0011 0100 0001 1111 1011 1010 1000 1110 0010
locus1 locus8 locus37 locus86	UniqueProfiles:10	Profiles: 0101 0011 0100 0001 1001 1111 1011 1010 1110 0010
locus1 locus8 locus38 locus47	UniqueProfiles:10	Profiles: 0111 1101 0110 0001 1001 0000 1010 1000 0010 1100
locus1 locus8 locus38 locus48	UniqueProfiles:10	Profiles: 0111 1101 0110 0001 1001 0000 1010 1000 0010 1100
locus1 locus8 locus38 locus61	UniqueProfiles:10	Profiles: 0111 1101 0110 0001 1001 0000 1011 1000 1100 0010
locus1 locus8 locus38 locus87	UniqueProfiles:10	Profiles: 0111 1101 0011 0110 0001 1001 0000 1010 1000 1100
locus1 locus8 locus42 locus47	UniqueProfiles:10	Profiles: 0111 1101 0011 0100 1010 0000 1011 1000 1110 0010
locus1 locus8 locus42 locus48	UniqueProfiles:10	Profiles: 0111 1101 0011 0100 1011 0000 1010 1000 1110 0010
locus1 locus8 locus42 locus49	UniqueProfiles:10	Profiles: 0101 0111 1101 0011 1001 0001 1111 1011 1010 0010
locus1 locus8 locus42 locus51	UniqueProfiles:10	Profiles: 0101 0111 1101 0011 0001 1111 1011 1010 1000 0010
locus1 locus8 locus42 locus55	UniqueProfiles:10	Profiles: 0011 0110 0100 1001 0001 1011 1010 1110 0010 1100
locus1 locus8 locus42 locus61	UniqueProfiles:10	Profiles: 0101 0011 0110 1001 1111 1011 0000 1010 0010 1100
locus1 locus8 locus42 locus68	UniqueProfiles:10	Profiles: 0111 1101 0011 0100 1001 1111 1010 0000 1011 0010
locus1 locus8 locus42 locus84	UniqueProfiles:10	Profiles: 0101 0111 0011 0001 1011 1010 1000 1110 0010 1100
locus1 locus8 locus42 locus87	UniqueProfiles:10	Profiles: 0101 0011 0110 0001 1111 1010 1011 1000 0010 1100
locus1 locus8 locus42 locus93	UniqueProfiles:10	Profiles: 0101 0111 0011 1001 1111 1010 0000 1011 0010 1100
locus1 locus8 locus42 locus98	UniqueProfiles:10	Profiles: 0101 0111 1101 0011 1001 0001 1111 1011 1010 0010
locus1 locus8 locus46 locus47	UniqueProfiles:10	Profiles: 0111 0011 0110 1001 1111 1010 0000 1000 1110 0010
locus1 locus8 locus46 locus61	UniqueProfiles:10	Profiles: 0111 0011 0110 1001 1111 1011 0000 1000 1110 0010
locus1 locus8 locus46 locus87	UniqueProfiles:10	Profiles: 0111 0011 0110 0001 1001 1111 1010 1000 1110 0010
locus1 locus8 locus47 locus54	UniqueProfiles:10	Profiles: 0111 1101 0011 0100 0001 1001 0000 1011 1000 1110
locus1 locus8 locus47 locus57	UniqueProfiles:10	Profiles: 0111 1101 0011 0100 0001 1001 0000 1011 1000 1110
locus1 locus8 locus47 locus58	UniqueProfiles:10	Profiles: 1101 0011 0110 0100 0001 1001 1111 0000 1011 1000
locus1 locus8 locus47 locus62	UniqueProfiles:10	Profiles: 0101 1101 0110 1001 0001 1111 0000 1011 1000 0010
locus1 locus8 locus47 locus63	UniqueProfiles:10	Profiles: 0111 0100 1001 0001 0000 1010 1000 1110 0010 1100
locus1 locus8 locus47 locus68	UniqueProfiles:10	Profiles: 0111 1101 0100 0001 1001 1111 0000 1011 1000 0010
locus1 locus8 locus47 locus70	UniqueProfiles:10	Profiles: 0101 0110 1001 0001 1111 0000 1010 1000 0010 1100
locus1 locus8 locus47 locus71	UniqueProfiles:10	Profiles: 0111 1101 0011 0100 1001 0001 1111 0000 1011 1000
locus1 locus8 locus47 locus73	UniqueProfiles:10	Profiles: 0101 1101 0011 0110 0001 1001 1111 0000 1010 1000
locus1 locus8 locus47 locus75	UniqueProfiles:10	Profiles: 0101 1101 0110 1001 0001 1111 0000 1011 1000 0010
locus1 locus8 locus47 locus81	UniqueProfiles:10	Profiles: 0111 1101 0011 0100 0001 1001 0000 1010 1000 1110
locus1 locus8 locus47 locus85	UniqueProfiles:10	Profiles: 0111 0011 0100 1001 0001 0000 1010 1000 1110 1100
locus1 locus8 locus47 locus92	UniqueProfiles:10	Profiles: 0101 0110 1001 0001 0000 1010 1000 1110 0010 1100
locus1 locus8 locus47 locus94	UniqueProfiles:10	Profiles: 0101 0111 1101 0001 1001 1111 0000 1010 1000 0010
locus1 locus8 locus47 locus97	UniqueProfiles:10	Profiles: 0101 0011 0110 0001 1001 0000 1011 1000 1110 1100
locus1 locus8 locus47 locus99	UniqueProfiles:10	Profiles: 0111 0011 0100 1001 0001 0000 1010 1000 1110 1100
locus1 locus8 locus48 locus49	UniqueProfiles:10	Profiles: 0101 0111 1101 0011 1001 0001 1111 0000 1011 1000
locus1 locus8 locus48 locus53	UniqueProfiles:10	Profiles: 0111 0100 1001 0001 0000 1011 1000 1110 0010 1100
locus1 locus8 locus48 locus55	UniqueProfiles:10	Profiles: 0011 0110 0100 1001 0001 0000 1011 1000 1110 1100
locus1 locus8 locus48 locus61	UniqueProfiles:10	Profiles: 0101 1101 0110 0001 1001 1011 0000 1000 1110 0010
locus1 locus8 locus48 locus62	UniqueProfiles:10	Profiles: 0101 1101 0110 0001 1001 1111 0000 1011 1000 0010
locus1 locus8 locus48 locus70	UniqueProfiles:10	Profiles: 0101 0110 1001 0001 1111 0000 1010 1000 0010 1100
locus1 locus8 locus48 locus71	UniqueProfiles:10	Profiles: 0111 1101 0011 0100 0001 1001 1111 0000 1011 1000
locus1 locus8 locus48 locus75	UniqueProfiles:10	Profiles: 0101 1101 0110 0001 1001 1111 0000 1011 1000 0010
locus1 locus8 locus48 locus81	UniqueProfiles:10	Profiles: 0111 1101 0011 0100 0001 1001 1010 0000 1000 1110
locus1 locus8 locus48 locus85	UniqueProfiles:10	Profiles: 0111 0011 0100 1001 0001 0000 1010 1000 1110 1100
locus1 locus8 locus48 locus86	UniqueProfiles:10	Profiles: 0111 0011 0100 0001 1001 1111 1011 0000 1000 1100
locus1 locus8 locus48 locus87	UniqueProfiles:10	Profiles: 0101 1101 0011 0110 0001 1001 0000 1010 1000 1110
locus1 locus8 locus48 locus94	UniqueProfiles:10	Profiles: 0101 0111 1101 0001 1001 1111 1010 0000 1000 0010
locus1 locus8 locus48 locus96	UniqueProfiles:10	Profiles: 1101 0110 0100 1001 0001 1111 0000 1011 1000 0010
locus1 locus8 locus48 locus97	UniqueProfiles:10	Profiles: 0101 0011 0110 0001 1001 1011 0000 1000 1110 1100
locus1 locus8 locus48 locus99	UniqueProfiles:10	Profiles: 0111 0011 0100 1001 0001 0000 1010 1000 1110 1100
locus1 locus8 locus49 locus54	UniqueProfiles:10	Profiles: 0111 0011 0110 0001 1001 1111 1010 1011 1110 0010
locus1 locus8 locus49 locus57	UniqueProfiles:10	Profiles: 0111 0011 0110 0001 1001 1111 1010 1011 1110 0010
locus1 locus8 locus49 locus70	UniqueProfiles:10	Profiles: 0111 0011 0110 1111 0000 1010 1011 1000 1110 0010
locus1 locus8 locus49 locus81	UniqueProfiles:10	Profiles: 0111 0011 0110 0001 1111 1010 1011 1000 1110 0010
locus1 locus8 locus51 locus61	UniqueProfiles:10	Profiles: 0111 0011 0110 1001 1111 0000 1011 1000 1110 0010
locus1 locus8 locus51 locus70	UniqueProfiles:10	Profiles: 0111 0011 0110 1001 1111 0000 1010 1000 1110 0010
locus1 locus8 locus51 locus81	UniqueProfiles:10	Profiles: 0111 0011 0110 0001 1001 1111 1010 1000 1110 0010
locus1 locus8 locus51 locus86	UniqueProfiles:10	Profiles: 0111 0011 0110 0001 1001 1111 1011 1000 1110 0010
locus1 locus8 locus51 locus87	UniqueProfiles:10	Profiles: 0111 0011 0110 0001 1001 1111 1010 1000 1110 0010
locus1 locus8 locus53 locus93	UniqueProfiles:10	Profiles: 0101 0111 1101 0001 1001 0000 1010 1011 1100 0010
locus1 locus8 locus54 locus55	UniqueProfiles:10	Profiles: 0011 0110 0100 1001 0001 1011 1010 1110 0010 1100
locus1 locus8 locus54 locus56	UniqueProfiles:10	Profiles: 0101 0011 0110 1001 0001 1010 1011 1110 0010 1100
locus1 locus8 locus54 locus61	UniqueProfiles:10	Profiles: 0101 0011 0110 1001 1111 1011 0000 1010 0010 1100
locus1 locus8 locus54 locus71	UniqueProfiles:10	Profiles: 0111 1101 0011 0100 1001 0001 1111 1010 1011 0010
locus1 locus8 locus54 locus85	UniqueProfiles:10	Profiles: 0111 0011 0100 0001 1011 1010 1000 1110 0010 1100
locus1 locus8 locus54 locus87	UniqueProfiles:10	Profiles: 0101 0011 0110 0001 1111 1010 1011 1000 0010 1100
locus1 locus8 locus54 locus89	UniqueProfiles:10	Profiles: 0101 0011 0110 1001 1010 0000 1011 1110 0010 1100
locus1 locus8 locus54 locus94	UniqueProfiles:10	Profiles: 0101 0111 1101 0011 1111 1011 0000 1010 1000 0010
locus1 locus8 locus54 locus98	UniqueProfiles:10	Profiles: 0101 0111 1101 0011 1001 0001 1111 1011 1010 0010
locus1 locus8 locus54 locus99	UniqueProfiles:10	Profiles: 0111 0011 0100 0001 1011 1010 1000 1110 0010 1100
locus1 locus8 locus55 locus57	UniqueProfiles:10	Profiles: 0101 1101 0011 0100 0001 1001 1010 1011 1100 0010
locus1 locus8 locus55 locus70	UniqueProfiles:10	Profiles: 0101 1101 0011 0100 0000 1010 1011 1000 0010 1100
locus1 locus8 locus55 locus81	UniqueProfiles:10	Profiles: 0101 1101 0011 0100 0001 1010 1011 1000 1100 0010
locus1 locus8 locus56 locus57	UniqueProfiles:10	Profiles: 0101 1101 0011 0110 0001 1001 1010 1011 1100 0010
locus1 locus8 locus56 locus61	UniqueProfiles:10	Profiles: 0111 1101 0011 0100 1001 0000 1011 1010 1100 0010
locus1 locus8 locus56 locus86	UniqueProfiles:10	Profiles: 0101 1101 0011 0110 0001 1001 1011 1010 0010 1100
locus1 locus8 locus56 locus87	UniqueProfiles:10	Profiles: 0111 1101 0011 0100 0001 1010 1011 1000 0010 1100
locus1 locus8 locus57 locus61	UniqueProfiles:10	Profiles: 0101 0011 0110 1001 1111 1011 0000 1010 0010 1100
locus1 locus8 locus57 locus71	UniqueProfiles:10	Profiles: 0111 1101 0011 0100 1001 0001 1111 1010 1011 0010
locus1 locus8 locus57 locus85	UniqueProfiles:10	Profiles: 0111 0011 0100 0001 1011 1010 1000 1110 0010 1100
locus1 locus8 locus57 locus87	UniqueProfiles:10	Profiles: 0101 0011 0110 0001 1111 1010 1011 1000 0010 1100
locus1 locus8 locus57 locus89	UniqueProfiles:10	Profiles: 0101 0011 0110 1001 1010 0000 1011 1110 0010 1100
locus1 locus8 locus57 locus94	UniqueProfiles:10	Profiles: 0101 0111 1101 0011 1111 1011 0000 1010 1000 0010
locus1 locus8 locus57 locus98	UniqueProfiles:10	Profiles: 0101 0111 1101 0011 1001 0001 1111 1011 1010 0010
locus1 locus8 locus57 locus99	UniqueProfiles:10	Profiles: 0111 0011 0100 0001 1011 1010 1000 1110 0010 1100
locus1 locus8 locus58 locus61	UniqueProfiles:10	Profiles: 0101 0011 0100 1001 1111 1011 0000 1010 1110 0010
locus1 locus8 locus58 locus87	UniqueProfiles:10	Profiles: 0101 0011 0100 0001 1111 1010 1011 1000 1110 0010
locus1 locus8 locus61 locus62	UniqueProfiles:10	Profiles: 0111 1101 0100 0001 1001 1111 0000 1011 1010 0010
locus1 locus8 locus61 locus63	UniqueProfiles:10	Profiles: 0101 0110 0001 0000 1011 1010 1000 1110 0010 1100
locus1 locus8 locus61 locus70	UniqueProfiles:10	Profiles: 0111 1101 0100 0001 0000 1010 1011 1000 1110 0010
locus1 locus8 locus61 locus73	UniqueProfiles:10	Profiles: 0111 1101 0011 0100 0001 1111 1011 1010 0000 1000
locus1 locus8 locus61 locus75	UniqueProfiles:10	Profiles: 0111 1101 0100 0001 1001 1111 0000 1011 1010 0010
locus1 locus8 locus61 locus81	UniqueProfiles:10	Profiles: 0101 0011 0110 0001 1111 1010 1011 0000 1000 1100
locus1 locus8 locus61 locus84	UniqueProfiles:10	Profiles: 0111 0101 0011 0001 0000 1011 1010 1000 1110 1100
locus1 locus8 locus61 locus89	UniqueProfiles:10	Profiles: 0111 0100 0001 1001 1011 1010 0000 1110 0010 1100
locus1 locus8 locus61 locus92	UniqueProfiles:10	Profiles: 0111 0100 0001 0000 1011 1010 1000 1110 0010 1100
locus1 locus8 locus61 locus93	UniqueProfiles:10	Profiles: 0111 0101 0001 1001 1111 1010 1011 0000 0010 1100
locus1 locus8 locus61 locus97	UniqueProfiles:10	Profiles: 0111 0011 0100 0001 1001 1011 1010 0000 1110 1100
locus1 locus8 locus62 locus87	UniqueProfiles:10	Profiles: 0111 0011 0100 0001 1111 0000 1010 1011 1000 1110
locus1 locus8 locus62 locus93	UniqueProfiles:10	Profiles: 0111 0101 0001 1001 1111 0000 1010 1011 1110 0010
locus1 locus8 locus63 locus87	UniqueProfiles:10	Profiles: 0101 1101 0011 0110 0001 1001 0000 1010 1000 1100
locus1 locus8 locus68 locus70	UniqueProfiles:10	Profiles: 0101 0110 0001 1111 0000 1011 1010 1000 1110 0010
locus1 locus8 locus68 locus81	UniqueProfiles:10	Profiles: 0111 0011 0100 0001 1111 1011 0000 1010 1000 1110
locus1 locus8 locus68 locus86	UniqueProfiles:10	Profiles: 0111 0011 0100 0001 1001 1111 1011 0000 1010 1110
locus1 locus8 locus70 locus84	UniqueProfiles:10	Profiles: 0111 0101 0011 0001 1001 0000 1010 1000 1110 1100
locus1 locus8 locus70 locus87	UniqueProfiles:10	Profiles: 0111 1101 0011 0100 0001 1001 0000 1010 1000 1110
locus1 locus8 locus70 locus93	UniqueProfiles:10	Profiles: 0111 0101 1101 0001 1001 0000 1011 1000 1110 0010
locus1 locus8 locus70 locus98	UniqueProfiles:10	Profiles: 0111 0101 1101 0011 0001 1001 1111 0000 1011 1000
locus1 locus8 locus71 locus86	UniqueProfiles:10	Profiles: 0111 0011 0100 0001 1001 1111 1011 1010 1110 0010
locus1 locus8 locus71 locus93	UniqueProfiles:10	Profiles: 0101 0111 0011 1001 1111 0000 1010 1011 1110 0010
locus1 locus8 locus73 locus87	UniqueProfiles:10	Profiles: 0111 0011 0100 0001 1001 1111 1010 1000 1110 0010
locus1 locus8 locus75 locus87	UniqueProfiles:10	Profiles: 0111 0011 0100 0001 1111 0000 1010 1011 1000 1110
locus1 locus8 locus75 locus93	UniqueProfiles:10	Profiles: 0111 0101 0001 1001 1111 0000 1010 1011 1110 0010
locus1 locus8 locus81 locus84	UniqueProfiles:10	Profiles: 0101 0111 0011 1001 0001 1010 1000 1110 0010 1100
locus1 locus8 locus81 locus87	UniqueProfiles:10	Profiles: 0101 0011 0110 0001 1001 1111 1010 1000 0010 1100
locus1 locus8 locus81 locus93	UniqueProfiles:10	Profiles: 0101 0111 0011 1001 1111 1011 0000 1000 0010 1100
locus1 locus8 locus81 locus98	UniqueProfiles:10	Profiles: 0101 0111 1101 0011 1001 0001 1111 1011 1000 0010
locus1 locus8 locus84 locus86	UniqueProfiles:10	Profiles: 0111 1101 0011 0110 0001 1001 1011 1000 0010 1100
locus1 locus8 locus84 locus87	UniqueProfiles:10	Profiles: 0111 1101 0011 0110 0001 1001 1010 1000 0010 1100
locus1 locus8 locus85 locus86	UniqueProfiles:10	Profiles: 0111 1101 0011 0100 0001 1001 1011 1000 0010 1100
locus1 locus8 locus85 locus93	UniqueProfiles:10	Profiles: 0101 0111 1101 0011 1001 0000 1011 1000 1100 0010
locus1 locus8 locus86 locus89	UniqueProfiles:10	Profiles: 0101 0011 0110 1001 1011 1010 0000 1110 0010 1100
locus1 locus8 locus86 locus93	UniqueProfiles:10	Profiles: 0101 0111 1101 0011 1001 1010 1011 0000 1110 0010
locus1 locus8 locus86 locus94	UniqueProfiles:10	Profiles: 0101 0111 1101 0011 1111 1010 1011 0000 1000 0010
locus1 locus8 locus86 locus99	UniqueProfiles:10	Profiles: 0111 0011 0100 0001 1010 1011 1000 1110 0010 1100
locus1 locus8 locus87 locus89	UniqueProfiles:10	Profiles: 0111 0011 0100 1001 0000 1011 1000 1110 1100 0010
locus1 locus8 locus87 locus92	UniqueProfiles:10	Profiles: 0111 0011 0100 1001 0000 1010 1000 1110 0010 1100
locus1 locus8 locus87 locus93	UniqueProfiles:10	Profiles: 0111 0101 0011 1001 1111 0000 1011 1000 1100 0010
locus1 locus8 locus87 locus97	UniqueProfiles:10	Profiles: 0111 0011 0100 0001 1001 1011 1000 1110 1100 0010
locus1 locus8 locus93 locus97	UniqueProfiles:10	Profiles: 0111 0011 0110 0001 1001 1010 0000 1011 1110 1100
locus1 locus8 locus93 locus99	UniqueProfiles:10	Profiles: 0111 0011 0110 0001 0000 1011 1010 1000 1110 1100
locus1 locus9 locus10 locus27	UniqueProfiles:10	Profiles: 0101 0111 1101 0011 0110 0100 1001 1011 1010 1000
locus1 locus9 locus10 locus34	UniqueProfiles:10	Profiles: 0111 0101 0110 0100 1001 1010 1011 1000 0010 1100
locus1 locus9 locus10 locus53	UniqueProfiles:10	Profiles: 0111 0101 0110 0100 1001 1011 1010 1000 0010 1100
locus1 locus9 locus10 locus73	UniqueProfiles:10	Profiles: 0111 0101 1101 0011 0110 0100 1001 1011 1010 1000
locus1 locus9 locus10 locus86	UniqueProfiles:10	Profiles: 0111 0101 1101 0011 0110 0100 1001 1011 1010 1000
locus1 locus9 locus10 locus87	UniqueProfiles:10	Profiles: 0101 0111 0011 0110 0100 1001 1010 1011 1000 1100
locus1 locus9 locus18 locus31	UniqueProfiles:10	Profiles: 0111 0101 1101 0110 0100 1001 1010 1011 1000 0010
locus1 locus9 locus18 locus53	UniqueProfiles:10	Profiles: 0111 0101 0110 0100 1001 1011 1010 1000 0010 1100
locus1 locus9 locus18 locus81	UniqueProfiles:10	Profiles: 0111 0101 0011 0110 0100 1001 1010 1011 1000 1100
locus1 locus9 locus18 locus86	UniqueProfiles:10	Profiles: 0111 0101 1101 0011 0110 0100 1001 1011 1010 1000
locus1 locus9 locus18 locus87	UniqueProfiles:10	Profiles: 0101 0111 0011 0110 0100 1001 1010 1011 1000 1100
locus1 locus9 locus18 locus97	UniqueProfiles:10	Profiles: 0111 0101 0011 0110 0100 1001 1011 1010 1000 1100
locus1 locus9 locus27 locus31	UniqueProfiles:10	Profiles: 0101 0111 0110 0100 1001 1111 1010 1011 1000 0010
locus1 locus9 locus27 locus53	UniqueProfiles:10	Profiles: 0111 0101 0110 0100 1001 1011 1010 1000 1110 0010
locus1 locus9 locus27 locus97	UniqueProfiles:10	Profiles: 0101 0111 0011 0110 0100 1001 1011 1010 1000 1110
locus1 locus9 locus31 locus66	UniqueProfiles:10	Profiles: 0111 0101 0110 0100 1001 1111 0000 1011 1010 1000
locus1 locus9 locus31 locus86	UniqueProfiles:10	Profiles: 0111 0101 0110 0100 0001 1001 1111 1011 1010 1000
locus1 locus9 locus31 locus87	UniqueProfiles:10	Profiles: 0111 0101 0110 0100 0001 1001 1010 1011 1000 1110
locus1 locus9 locus34 locus81	UniqueProfiles:10	Profiles: 0111 0101 0110 0100 0001 1001 1011 1010 1000 1100
locus1 locus9 locus34 locus86	UniqueProfiles:10	Profiles: 0111 0101 1101 0110 0100 0001 1001 1011 1010 1000
locus1 locus9 locus34 locus87	UniqueProfiles:10	Profiles: 0111 0101 0110 0100 0001 1001 1010 1011 1000 1100
locus1 locus9 locus53 locus66	UniqueProfiles:10	Profiles: 0101 0111 1101 0110 0100 1001 0000 1010 1011 1000
locus1 locus9 locus53 locus81	UniqueProfiles:10	Profiles: 0101 0111 0110 0100 0001 1001 1010 1011 1000 1100
locus1 locus9 locus66 locus81	UniqueProfiles:10	Profiles: 0101 0111 0110 0100 0001 1001 1011 1010 1000 1110
locus1 locus9 locus66 locus86	UniqueProfiles:10	Profiles: 0101 0111 0110 0100 0001 1001 1111 1011 1010 1000
locus1 locus9 locus66 locus87	UniqueProfiles:10	Profiles: 0111 0101 0110 0100 0001 1001 1010 1011 1000 1110
locus1 locus9 locus66 locus97	UniqueProfiles:10	Profiles: 0101 0111 0110 0100 0001 1001 1010 1011 1000 1110
locus1 locus9 locus73 locus81	UniqueProfiles:10	Profiles: 0111 0101 0011 0110 0100 1001 1010 1011 1000 1110
locus1 locus9 locus73 locus86	UniqueProfiles:10	Profiles: 0111 0101 0011 0110 0100 1001 1111 1011 1010 1000
locus1 locus9 locus73 locus87	UniqueProfiles:10	Profiles: 0111 0101 0011 0110 0100 1001 1010 1011 1000 1110
locus1 locus9 locus86 locus97	UniqueProfiles:10	Profiles: 0111 0101 0011 0110 0100 1001 1011 1010 1000 1110
locus1 locus9 locus87 locus97	UniqueProfiles:10	Profiles: 0101 0111 0011 0110 0100 1001 1011 1010 1000 1100
locus1 locus10 locus11 locus29	UniqueProfiles:10	Profiles: 0111 1101 0110 0011 0100 1001 1010 1011 0010 1100
locus1 locus10 locus11 locus47	UniqueProfiles:10	Profiles: 0111 1101 0110 0011 0100 1011 1010 1000 1100 0010
locus1 locus10 locus11 locus48	UniqueProfiles:10	Profiles: 0111 1101 0110 0011 0100 1011 1010 1000 0010 1100
locus1 locus10 locus11 locus53	UniqueProfiles:10	Profiles: 0111 1101 0110 0011 0100 1010 1011 1000 0010 1100
locus1 locus10 locus11 locus54	UniqueProfiles:10	Profiles: 0111 0101 1101 0110 0011 1001 1010 1011 1100 0010
locus1 locus10 locus11 locus57	UniqueProfiles:10	Profiles: 0111 0101 1101 0110 0011 1001 1010 1011 1100 0010
locus1 locus10 locus11 locus73	UniqueProfiles:10	Profiles: 0111 0101 1101 0011 0110 1001 1011 1010 1100 0010
locus1 locus10 locus24 locus53	UniqueProfiles:10	Profiles: 0111 1101 0110 0011 0100 1001 1010 1000 0010 1100
locus1 locus10 locus24 locus73	UniqueProfiles:10	Profiles: 0111 0101 1101 0011 0110 1001 1011 1000 1100 0010
locus1 locus10 locus24 locus86	UniqueProfiles:10	Profiles: 0111 0101 1101 0110 0011 1001 1011 1000 0010 1100
locus1 locus10 locus26 locus29	UniqueProfiles:10	Profiles: 0101 0110 0011 0100 1001 1111 0000 1011 1000 1110
locus1 locus10 locus26 locus54	UniqueProfiles:10	Profiles: 0111 0101 0011 0100 1001 1111 0000 1011 1000 1110
locus1 locus10 locus26 locus57	UniqueProfiles:10	Profiles: 0111 0101 0011 0100 1001 1111 0000 1011 1000 1110
locus1 locus10 locus26 locus61	UniqueProfiles:10	Profiles: 0101 0110 0100 0001 1001 1111 1011 1000 1110 0010
locus1 locus10 locus26 locus86	UniqueProfiles:10	Profiles: 0111 0101 0011 0100 1001 1111 0000 1011 1000 1110
locus1 locus10 locus26 locus87	UniqueProfiles:10	Profiles: 0111 0101 0100 0001 1001 1111 1010 1000 1110 0010
locus1 locus10 locus27 locus28	UniqueProfiles:10	Profiles: 0111 1101 0110 0011 0100 1001 1111 1011 1010 0000
locus1 locus10 locus27 locus29	UniqueProfiles:10	Profiles: 0111 0110 0100 1001 0001 1111 1010 1011 0010 1100
locus1 locus10 locus27 locus35	UniqueProfiles:10	Profiles: 0111 1101 0110 0100 1001 1111 1010 1011 0000 0010
locus1 locus10 locus27 locus42	UniqueProfiles:10	Profiles: 0111 0101 1101 0110 0001 1111 1010 1011 1000 0010
locus1 locus10 locus27 locus47	UniqueProfiles:10	Profiles: 0111 1101 0110 0100 0001 1011 1010 1000 1110 0010
locus1 locus10 locus27 locus48	UniqueProfiles:10	Profiles: 0111 0110 0100 0001 1111 1011 1010 1000 0010 1100
locus1 locus10 locus27 locus54	UniqueProfiles:10	Profiles: 0111 0101 1101 0110 1001 0001 1010 1011 1110 0010
locus1 locus10 locus27 locus57	UniqueProfiles:10	Profiles: 0111 0101 1101 0110 1001 0001 1010 1011 1110 0010
locus1 locus10 locus27 locus60	UniqueProfiles:10	Profiles: 0101 0111 1101 0110 0011 1001 1111 1010 1011 0000
locus1 locus10 locus27 locus65	UniqueProfiles:10	Profiles: 0111 1101 0110 0100 1001 0001 1111 1011 1010 0010
locus1 locus10 locus27 locus67	UniqueProfiles:10	Profiles: 0111 1101 0011 0110 0100 1001 1111 1010 1011 0000
locus1 locus10 locus27 locus70	UniqueProfiles:10	Profiles: 0111 0110 0011 0100 1001 1011 1010 0000 1110 1100
locus1 locus10 locus27 locus81	UniqueProfiles:10	Profiles: 0111 0101 0110 1001 0001 1010 1011 1110 0010 1100
locus1 locus10 locus27 locus86	UniqueProfiles:10	Profiles: 0111 0101 0110 1001 0001 1111 1011 1010 0010 1100
locus1 locus10 locus27 locus93	UniqueProfiles:10	Profiles: 0111 1101 0011 0110 0100 1001 0001 1010 1011 1110
locus1 locus10 locus28 locus34	UniqueProfiles:10	Profiles: 0101 0011 0110 0100 1111 1010 1011 0000 1000 1110
locus1 locus10 locus28 locus47	UniqueProfiles:10	Profiles: 0101 0110 0100 0001 1111 1011 1010 1000 1110 0010
locus1 locus10 locus28 locus48	UniqueProfiles:10	Profiles: 0101 0110 0100 0001 1111 1011 1010 1000 1110 0010
locus1 locus10 locus28 locus51	UniqueProfiles:10	Profiles: 0101 0111 0011 0100 1001 0001 1111 1011 1010 1110
locus1 locus10 locus28 locus55	UniqueProfiles:10	Profiles: 0101 0111 0100 1111 1010 1011 0000 1000 1110 0010
locus1 locus10 locus28 locus61	UniqueProfiles:10	Profiles: 0101 0011 0110 0100 1001 1111 1010 1011 0000 1110
locus1 locus10 locus28 locus93	UniqueProfiles:10	Profiles: 0101 0011 0110 0100 1001 0001 1111 1010 1011 1110
locus1 locus10 locus29 locus34	UniqueProfiles:10	Profiles: 0101 1101 0110 0100 0001 1011 1010 1000 1110 0010
locus1 locus10 locus29 locus39	UniqueProfiles:10	Profiles: 0101 0110 0011 0100 1001 0001 1010 1011 1110 1100
locus1 locus10 locus29 locus44	UniqueProfiles:10	Profiles: 0101 1101 0110 0011 0100 1001 1111 0000 1011 1010
locus1 locus10 locus29 locus51	UniqueProfiles:10	Profiles: 0101 0111 0011 0100 1001 0001 1111 1010 1011 1100
locus1 locus10 locus29 locus55	UniqueProfiles:10	Profiles: 0101 0111 0100 1111 0000 1011 1010 1000 1100 0010
locus1 locus10 locus29 locus65	UniqueProfiles:10	Profiles: 0101 1101 0110 0011 0100 1001 1111 0000 1011 1010
locus1 locus10 locus29 locus71	UniqueProfiles:10	Profiles: 0101 0111 1101 0011 0100 1001 1111 0000 1010 1011
locus1 locus10 locus29 locus79	UniqueProfiles:10	Profiles: 0101 0111 1101 0100 1111 0000 1011 1010 1000 0010
locus1 locus10 locus29 locus85	UniqueProfiles:10	Profiles: 0101 0111 0011 0100 0000 1011 1010 1000 1110 1100
locus1 locus10 locus29 locus87	UniqueProfiles:10	Profiles: 0101 0111 1101 0100 0001 1010 1011 1000 1110 0010
locus1 locus10 locus29 locus99	UniqueProfiles:10	Profiles: 0101 0111 0011 0100 0000 1011 1010 1000 1110 1100
locus1 locus10 locus34 locus35	UniqueProfiles:10	Profiles: 0101 1101 0110 0100 1001 1111 1011 0000 1000 0010
locus1 locus10 locus34 locus42	UniqueProfiles:10	Profiles: 0101 0111 1101 0100 1001 0001 1111 1010 1000 0010
locus1 locus10 locus34 locus47	UniqueProfiles:10	Profiles: 0101 0110 0100 1001 0001 1111 1010 1000 1100 0010
locus1 locus10 locus34 locus48	UniqueProfiles:10	Profiles: 0101 1101 0110 0100 1001 0001 1010 1000 1110 0010
locus1 locus10 locus34 locus54	UniqueProfiles:10	Profiles: 0101 0111 0100 1001 0001 1111 1011 1000 1100 0010
locus1 locus10 locus34 locus57	UniqueProfiles:10	Profiles: 0101 0111 0100 1001 0001 1111 1011 1000 1100 0010
locus1 locus10 locus34 locus60	UniqueProfiles:10	Profiles: 0111 0101 1101 0011 0100 1001 1111 1011 0000 1000
locus1 locus10 locus34 locus65	UniqueProfiles:10	Profiles: 0101 1101 0110 0100 1001 0001 1111 1011 1000 0010
locus1 locus10 locus34 locus67	UniqueProfiles:10	Profiles: 0101 1101 0110 0011 0100 1001 1111 1011 0000 1000
locus1 locus10 locus34 locus70	UniqueProfiles:10	Profiles: 0101 0110 0011 0100 1001 1011 0000 1000 1110 1100
locus1 locus10 locus34 locus81	UniqueProfiles:10	Profiles: 0101 0111 0100 1001 0001 1011 1000 1110 1100 0010
locus1 locus10 locus34 locus86	UniqueProfiles:10	Profiles: 0101 0111 1101 0100 1001 0001 1011 1000 1110 0010
locus1 locus10 locus34 locus93	UniqueProfiles:10	Profiles: 0101 0110 0011 0100 1001 0001 1111 1011 1000 1100
locus1 locus10 locus35 locus53	UniqueProfiles:10	Profiles: 0101 0110 0100 0001 1111 0000 1011 1010 1000 1110
locus1 locus10 locus35 locus73	UniqueProfiles:10	Profiles: 0111 0101 0100 1001 0001 1111 1010 1011 0000 1110
locus1 locus10 locus35 locus86	UniqueProfiles:10	Profiles: 0111 0101 0100 1001 0001 1111 0000 1011 1010 1110
locus1 locus10 locus35 locus87	UniqueProfiles:10	Profiles: 0111 0101 0100 0001 1111 1010 1011 0000 1000 1110
locus1 locus10 locus38 locus47	UniqueProfiles:10	Profiles: 0101 1101 0110 0011 0100 1001 1010 1000 1100 0010
locus1 locus10 locus38 locus48	UniqueProfiles:10	Profiles: 0101 1101 0110 0011 0100 1001 1010 1000 0010 1100
locus1 locus10 locus38 locus61	UniqueProfiles:10	Profiles: 0101 1101 0011 0110 0100 1001 1011 1000 1100 0010
locus1 locus10 locus38 locus87	UniqueProfiles:10	Profiles: 0101 0111 1101 0011 0100 1001 1010 1000 1100 0010
locus1 locus10 locus39 locus47	UniqueProfiles:10	Profiles: 0101 1101 0110 0011 0100 1011 1010 1000 1100 0010
locus1 locus10 locus39 locus48	UniqueProfiles:10	Profiles: 0101 1101 0110 0011 0100 1011 1010 1000 0010 1100
locus1 locus10 locus39 locus54	UniqueProfiles:10	Profiles: 0101 0111 1101 0011 0100 1001 1010 1011 1100 0010
locus1 locus10 locus39 locus57	UniqueProfiles:10	Profiles: 0101 0111 1101 0011 0100 1001 1010 1011 1100 0010
locus1 locus10 locus39 locus86	UniqueProfiles:10	Profiles: 0101 0111 1101 0011 0100 1001 1011 1010 0010 1100
locus1 locus10 locus42 locus47	UniqueProfiles:10	Profiles: 0111 0110 0011 0100 1001 1111 0000 1010 1000 1110
locus1 locus10 locus42 locus48	UniqueProfiles:10	Profiles: 0111 0110 0011 0100 1001 1111 0000 1010 1000 1110
locus1 locus10 locus42 locus51	UniqueProfiles:10	Profiles: 0111 0101 0110 0011 1001 0001 1111 1011 1000 1110
locus1 locus10 locus42 locus55	UniqueProfiles:10	Profiles: 0111 0101 0110 1001 1111 0000 1010 1000 1110 0010
locus1 locus10 locus42 locus61	UniqueProfiles:10	Profiles: 0111 0110 0100 0001 1001 1111 1011 1000 1110 0010
locus1 locus10 locus42 locus93	UniqueProfiles:10	Profiles: 0111 0110 0011 0100 0001 1001 1111 1011 1000 1110
locus1 locus10 locus43 locus53	UniqueProfiles:10	Profiles: 0101 1101 0110 0011 0100 1001 1010 1000 0010 1100
locus1 locus10 locus43 locus73	UniqueProfiles:10	Profiles: 0101 0111 1101 0011 0100 1001 1011 1000 1100 0010
locus1 locus10 locus43 locus86	UniqueProfiles:10	Profiles: 0101 0111 1101 0011 0100 1001 1011 1000 0010 1100
locus1 locus10 locus44 locus46	UniqueProfiles:10	Profiles: 0101 0111 0011 0100 0001 1001 1111 1011 1010 1110
locus1 locus10 locus44 locus47	UniqueProfiles:10	Profiles: 0101 0110 0011 0100 1111 1011 0000 1010 1000 1110
locus1 locus10 locus44 locus48	UniqueProfiles:10	Profiles: 0101 0110 0011 0100 1111 1011 0000 1010 1000 1110
locus1 locus10 locus44 locus51	UniqueProfiles:10	Profiles: 0111 0101 0011 0100 0001 1001 1111 1011 1010 1110
locus1 locus10 locus44 locus53	UniqueProfiles:10	Profiles: 0101 0110 0011 0100 1111 1010 0000 1011 1000 1110
locus1 locus10 locus44 locus54	UniqueProfiles:10	Profiles: 0101 0111 0011 0100 1001 1111 1010 0000 1011 1110
locus1 locus10 locus44 locus57	UniqueProfiles:10	Profiles: 0101 0111 0011 0100 1001 1111 1010 0000 1011 1110
locus1 locus10 locus44 locus73	UniqueProfiles:10	Profiles: 0101 0111 0100 0001 1001 1111 1011 1010 1110 0010
locus1 locus10 locus44 locus93	UniqueProfiles:10	Profiles: 0101 0110 0011 0100 0001 1001 1111 1010 1011 1110
locus1 locus10 locus46 locus47	UniqueProfiles:10	Profiles: 0111 1101 0110 0011 0100 1011 1010 1000 1110 0010
locus1 locus10 locus46 locus48	UniqueProfiles:10	Profiles: 0111 0110 0011 0100 1111 1011 1010 1000 0010 1100
locus1 locus10 locus46 locus52	UniqueProfiles:10	Profiles: 0111 0101 0110 0011 1011 1010 1000 1110 1100 0010
locus1 locus10 locus46 locus60	UniqueProfiles:10	Profiles: 0111 0101 1101 0110 0011 1001 1111 1010 1011 0010
locus1 locus10 locus46 locus61	UniqueProfiles:10	Profiles: 0111 0110 0011 0100 1001 1111 1010 1011 1100 0010
locus1 locus10 locus46 locus65	UniqueProfiles:10	Profiles: 0111 1101 0110 0011 0100 1001 1111 1011 1010 0010
locus1 locus10 locus46 locus67	UniqueProfiles:10	Profiles: 0111 1101 0110 0011 0100 1001 1111 1010 1011 0010
locus1 locus10 locus46 locus87	UniqueProfiles:10	Profiles: 0111 0101 1101 0110 0011 1010 1011 1000 1110 0010
locus1 locus10 locus47 locus53	UniqueProfiles:10	Profiles: 0101 1101 0110 0011 0100 1001 1010 0000 1000 1110
locus1 locus10 locus47 locus55	UniqueProfiles:10	Profiles: 0111 0101 1101 0100 1001 1010 0000 1000 1110 0010
locus1 locus10 locus47 locus62	UniqueProfiles:10	Profiles: 0101 1101 0110 0100 0001 1001 1111 1011 1000 0010
locus1 locus10 locus47 locus70	UniqueProfiles:10	Profiles: 0101 0110 0100 0001 1001 1011 1000 1110 1100 0010
locus1 locus10 locus47 locus71	UniqueProfiles:10	Profiles: 0111 0101 1101 0011 0100 1001 1111 1011 0000 1000
locus1 locus10 locus47 locus73	UniqueProfiles:10	Profiles: 0111 0101 1101 0100 0001 1001 1011 1000 1110 0010
locus1 locus10 locus47 locus75	UniqueProfiles:10	Profiles: 0101 1101 0110 0100 0001 1001 1111 1011 1000 0010
locus1 locus10 locus47 locus79	UniqueProfiles:10	Profiles: 0111 0101 1101 0100 1001 1111 1010 0000 1000 0010
locus1 locus10 locus47 locus85	UniqueProfiles:10	Profiles: 0111 0101 0011 0100 1001 1010 0000 1000 1110 1100
locus1 locus10 locus47 locus86	UniqueProfiles:10	Profiles: 0111 0101 1101 0011 0100 1001 1011 0000 1000 1110
locus1 locus10 locus47 locus87	UniqueProfiles:10	Profiles: 0111 0101 0100 0001 1001 1111 1010 1000 1100 0010
locus1 locus10 locus47 locus91	UniqueProfiles:10	Profiles: 0101 1101 0110 0011 0100 0001 1001 1111 1010 1000
locus1 locus10 locus47 locus99	UniqueProfiles:10	Profiles: 0111 0101 0011 0100 1001 1010 0000 1000 1110 1100
locus1 locus10 locus48 locus53	UniqueProfiles:10	Profiles: 0101 0110 0011 0100 1001 1111 1010 0000 1000 1100
locus1 locus10 locus48 locus55	UniqueProfiles:10	Profiles: 0111 0101 0100 1001 1111 1010 0000 1000 1100 0010
locus1 locus10 locus48 locus62	UniqueProfiles:10	Profiles: 0101 1101 0110 0100 0001 1001 1111 1011 1000 0010
locus1 locus10 locus48 locus70	UniqueProfiles:10	Profiles: 0101 0110 0100 0001 1001 1011 1000 1110 1100 0010
locus1 locus10 locus48 locus71	UniqueProfiles:10	Profiles: 0111 0101 1101 0011 0100 1001 1111 1011 0000 1000
locus1 locus10 locus48 locus73	UniqueProfiles:10	Profiles: 0111 0101 0100 0001 1001 1111 1011 1000 1100 0010
locus1 locus10 locus48 locus75	UniqueProfiles:10	Profiles: 0101 1101 0110 0100 0001 1001 1111 1011 1000 0010
locus1 locus10 locus48 locus79	UniqueProfiles:10	Profiles: 0111 0101 1101 0100 1001 1111 1010 0000 1000 0010
locus1 locus10 locus48 locus85	UniqueProfiles:10	Profiles: 0111 0101 0011 0100 1001 1010 0000 1000 1110 1100
locus1 locus10 locus48 locus86	UniqueProfiles:10	Profiles: 0111 0101 0011 0100 1001 1111 1011 0000 1000 1100
locus1 locus10 locus48 locus87	UniqueProfiles:10	Profiles: 0111 0101 1101 0100 0001 1001 1010 1000 1110 0010
locus1 locus10 locus48 locus91	UniqueProfiles:10	Profiles: 0101 1101 0110 0011 0100 0001 1001 1111 1010 1000
locus1 locus10 locus48 locus99	UniqueProfiles:10	Profiles: 0111 0101 0011 0100 1001 1010 0000 1000 1110 1100
locus1 locus10 locus51 locus52	UniqueProfiles:10	Profiles: 0101 0111 0110 0011 1011 1010 1000 1110 1100 0010
locus1 locus10 locus51 locus54	UniqueProfiles:10	Profiles: 0101 0111 1101 0110 0011 1001 1010 1011 1110 0010
locus1 locus10 locus51 locus57	UniqueProfiles:10	Profiles: 0101 0111 1101 0110 0011 1001 1010 1011 1110 0010
locus1 locus10 locus51 locus61	UniqueProfiles:10	Profiles: 0111 0011 0110 0100 1001 1111 1010 1011 1100 0010
locus1 locus10 locus51 locus70	UniqueProfiles:10	Profiles: 0111 0110 0011 0100 1001 1011 1010 1110 1100 0010
locus1 locus10 locus51 locus81	UniqueProfiles:10	Profiles: 0101 0111 0110 0011 1001 1010 1011 1110 0010 1100
locus1 locus10 locus51 locus86	UniqueProfiles:10	Profiles: 0101 0111 0110 0011 1001 1111 1011 1010 0010 1100
locus1 locus10 locus51 locus87	UniqueProfiles:10	Profiles: 0101 0111 1101 0110 0011 1010 1011 1000 1110 0010
locus1 locus10 locus52 locus53	UniqueProfiles:10	Profiles: 0111 1101 0110 0100 1001 0001 1010 1000 0010 1100
locus1 locus10 locus52 locus73	UniqueProfiles:10	Profiles: 0111 0101 1101 0011 0110 1001 1011 0000 1000 1100
locus1 locus10 locus52 locus86	UniqueProfiles:10	Profiles: 0111 0101 1101 0110 1001 0001 1011 1000 0010 1100
locus1 locus10 locus53 locus60	UniqueProfiles:10	Profiles: 0101 0111 1101 0100 0001 1001 1111 1011 1000 0010
locus1 locus10 locus53 locus61	UniqueProfiles:10	Profiles: 0101 0110 0100 0001 1001 1111 1011 1000 1100 0010
locus1 locus10 locus53 locus65	UniqueProfiles:10	Profiles: 0101 1101 0110 0011 0100 1001 1111 0000 1011 1000
locus1 locus10 locus53 locus67	UniqueProfiles:10	Profiles: 0101 1101 0110 0100 0001 1001 1111 1011 1000 0010
locus1 locus10 locus53 locus87	UniqueProfiles:10	Profiles: 0101 0111 1101 0100 0001 1001 1010 1000 1110 0010
locus1 locus10 locus53 locus93	UniqueProfiles:10	Profiles: 0101 1101 0110 0011 0100 0001 1001 1011 1000 1110
locus1 locus10 locus54 locus55	UniqueProfiles:10	Profiles: 0111 0101 1101 0110 0000 1011 1010 1000 1110 0010
locus1 locus10 locus54 locus65	UniqueProfiles:10	Profiles: 0111 1101 0110 0011 0100 1001 1111 0000 1011 1010
locus1 locus10 locus54 locus71	UniqueProfiles:10	Profiles: 0111 0101 1101 0110 0011 1001 1111 0000 1010 1011
locus1 locus10 locus54 locus79	UniqueProfiles:10	Profiles: 0111 0101 1101 0110 1111 0000 1011 1010 1000 0010
locus1 locus10 locus54 locus85	UniqueProfiles:10	Profiles: 0111 0101 0110 0011 0000 1011 1010 1000 1110 1100
locus1 locus10 locus54 locus87	UniqueProfiles:10	Profiles: 0111 0101 0110 0001 1111 1010 1011 1000 1100 0010
locus1 locus10 locus54 locus99	UniqueProfiles:10	Profiles: 0111 0101 0110 0011 0000 1011 1010 1000 1110 1100
locus1 locus10 locus55 locus57	UniqueProfiles:10	Profiles: 0111 0101 1101 0110 1001 0001 0000 1011 1000 1110
locus1 locus10 locus55 locus60	UniqueProfiles:10	Profiles: 0101 0111 1101 0110 0001 1001 1111 1011 0000 1000
locus1 locus10 locus55 locus65	UniqueProfiles:10	Profiles: 0111 1101 0110 0100 1001 0001 1111 0000 1011 1000
locus1 locus10 locus55 locus67	UniqueProfiles:10	Profiles: 0111 1101 0110 0100 0001 1001 1111 1011 0000 1000
locus1 locus10 locus55 locus70	UniqueProfiles:10	Profiles: 0111 0110 0100 1001 0001 1011 0000 1000 1110 1100
locus1 locus10 locus55 locus81	UniqueProfiles:10	Profiles: 0111 0101 0110 1001 0001 0000 1011 1000 1110 1100
locus1 locus10 locus55 locus86	UniqueProfiles:10	Profiles: 0111 0101 0110 1001 0001 1111 0000 1011 1000 1100
locus1 locus10 locus57 locus65	UniqueProfiles:10	Profiles: 0111 1101 0110 0011 0100 1001 1111 0000 1011 1010
locus1 locus10 locus57 locus71	UniqueProfiles:10	Profiles: 0111 0101 1101 0110 0011 1001 1111 0000 1010 1011
locus1 locus10 locus57 locus79	UniqueProfiles:10	Profiles: 0111 0101 1101 0110 1111 0000 1011 1010 1000 0010
locus1 locus10 locus57 locus85	UniqueProfiles:10	Profiles: 0111 0101 0110 0011 0000 1011 1010 1000 1110 1100
locus1 locus10 locus57 locus87	UniqueProfiles:10	Profiles: 0111 0101 0110 0001 1111 1010 1011 1000 1100 0010
locus1 locus10 locus57 locus99	UniqueProfiles:10	Profiles: 0111 0101 0110 0011 0000 1011 1010 1000 1110 1100
locus1 locus10 locus60 locus73	UniqueProfiles:10	Profiles: 0101 0111 0011 0110 1001 1111 1010 1011 0000 1110
locus1 locus10 locus60 locus86	UniqueProfiles:10	Profiles: 0101 0111 0110 1001 0001 1111 1011 1010 1110 0010
locus1 locus10 locus60 locus87	UniqueProfiles:10	Profiles: 0101 0111 0110 0011 1111 1010 1011 0000 1000 1110
locus1 locus10 locus61 locus62	UniqueProfiles:10	Profiles: 0101 1101 0110 0011 0100 1001 1111 1010 1011 0000
locus1 locus10 locus61 locus65	UniqueProfiles:10	Profiles: 0101 1101 0110 0100 1001 0001 1111 1011 1010 0010
locus1 locus10 locus61 locus70	UniqueProfiles:10	Profiles: 0101 0110 0011 0100 1001 1011 1010 0000 1110 1100
locus1 locus10 locus61 locus73	UniqueProfiles:10	Profiles: 0101 0111 0011 0100 1001 1111 1010 1011 0000 1100
locus1 locus10 locus61 locus75	UniqueProfiles:10	Profiles: 0101 1101 0110 0011 0100 1001 1111 1010 1011 0000
locus1 locus10 locus61 locus86	UniqueProfiles:10	Profiles: 0101 0111 0100 1001 0001 1111 1011 1010 0010 1100
locus1 locus10 locus61 locus91	UniqueProfiles:10	Profiles: 0101 1101 0110 0011 0100 0001 1111 1011 1010 1000
locus1 locus10 locus62 locus87	UniqueProfiles:10	Profiles: 0101 0111 0011 0100 1111 1010 1011 0000 1000 1110
locus1 locus10 locus62 locus93	UniqueProfiles:10	Profiles: 0101 0011 0110 0100 1001 0001 1111 1010 1011 1110
locus1 locus10 locus65 locus73	UniqueProfiles:10	Profiles: 0111 0101 0100 0001 1001 1111 1011 1010 1110 0010
locus1 locus10 locus67 locus73	UniqueProfiles:10	Profiles: 0111 0101 0011 0100 1001 1111 1010 1011 0000 1110
locus1 locus10 locus67 locus86	UniqueProfiles:10	Profiles: 0111 0101 0100 1001 0001 1111 1011 1010 1110 0010
locus1 locus10 locus67 locus87	UniqueProfiles:10	Profiles: 0111 0101 0011 0100 1111 1010 1011 0000 1000 1110
locus1 locus10 locus70 locus93	UniqueProfiles:10	Profiles: 0101 1101 0011 0110 0100 1001 0001 1010 1011 1100
locus1 locus10 locus71 locus86	UniqueProfiles:10	Profiles: 0111 0101 0110 0011 1001 1111 1011 0000 1010 1110
locus1 locus10 locus71 locus93	UniqueProfiles:10	Profiles: 0111 0110 0011 0100 0001 1001 1111 1010 1011 1110
locus1 locus10 locus73 locus87	UniqueProfiles:10	Profiles: 0111 0101 1101 0110 0011 1010 1011 0000 1000 1110
locus1 locus10 locus73 locus93	UniqueProfiles:10	Profiles: 0111 1101 0110 0011 0100 1001 0001 1010 1011 1110
locus1 locus10 locus75 locus87	UniqueProfiles:10	Profiles: 0101 0111 0011 0100 1111 1010 1011 0000 1000 1110
locus1 locus10 locus75 locus93	UniqueProfiles:10	Profiles: 0101 0011 0110 0100 1001 0001 1111 1010 1011 1110
locus1 locus10 locus79 locus86	UniqueProfiles:10	Profiles: 0111 0101 0110 1001 0001 1111 0000 1011 1000 1110
locus1 locus10 locus81 locus87	UniqueProfiles:10	Profiles: 0111 0101 1101 0110 0001 1010 1011 1000 1100 0010
locus1 locus10 locus85 locus86	UniqueProfiles:10	Profiles: 0111 0101 1101 0110 0011 1001 0000 1011 1000 1100
locus1 locus10 locus85 locus93	UniqueProfiles:10	Profiles: 0111 1101 0110 0011 0100 0001 1001 1011 1000 1100
locus1 locus10 locus86 locus93	UniqueProfiles:10	Profiles: 0111 1101 0110 0011 0100 0001 1001 1010 1011 1110
locus1 locus10 locus86 locus99	UniqueProfiles:10	Profiles: 0111 0101 0110 0011 1010 0000 1011 1000 1110 1100
locus1 locus10 locus87 locus91	UniqueProfiles:10	Profiles: 0111 1101 0110 0011 0100 1001 0001 1111 1010 1000
locus1 locus10 locus87 locus93	UniqueProfiles:10	Profiles: 0111 0011 0110 0100 1001 0001 1111 1011 1000 1100
locus1 locus10 locus93 locus99	UniqueProfiles:10	Profiles: 0111 0101 0011 0100 1011 1010 1000 1110 1100 0010
locus1 locus11 locus16 locus29	UniqueProfiles:10	Profiles: 0101 0111 1101 0110 0100 1001 1011 1010 0010 1100
locus1 locus11 locus16 locus47	UniqueProfiles:10	Profiles: 0101 0111 1101 0110 0100 1010 1011 1000 0010 1100
locus1 locus11 locus16 locus48	UniqueProfiles:10	Profiles: 0101 0111 1101 0110 0100 1011 1010 1000 0010 1100
locus1 locus11 locus16 locus53	UniqueProfiles:10	Profiles: 0101 0111 1101 0110 0100 1011 1010 1000 0010 1100
locus1 locus11 locus16 locus54	UniqueProfiles:10	Profiles: 0101 0111 1101 0011 0110 0100 1001 1010 1011 1100
locus1 locus11 locus16 locus57	UniqueProfiles:10	Profiles: 0101 0111 1101 0011 0110 0100 1001 1010 1011 1100
locus1 locus11 locus16 locus73	UniqueProfiles:10	Profiles: 0101 0111 1101 0011 0110 0100 1001 1011 1010 1100
locus1 locus11 locus18 locus26	UniqueProfiles:10	Profiles: 0111 0101 1101 0110 0100 1001 1011 1010 0010 1100
locus1 locus11 locus18 locus48	UniqueProfiles:10	Profiles: 0111 0101 1101 0110 0100 1011 1010 1000 0010 1100
locus1 locus11 locus18 locus53	UniqueProfiles:10	Profiles: 0111 0101 1101 0110 0100 1011 1010 1000 0010 1100
locus1 locus11 locus18 locus54	UniqueProfiles:10	Profiles: 0111 0101 1101 0011 0110 0100 1001 1010 1011 1100
locus1 locus11 locus18 locus57	UniqueProfiles:10	Profiles: 0111 0101 1101 0011 0110 0100 1001 1010 1011 1100
locus1 locus11 locus18 locus81	UniqueProfiles:10	Profiles: 0111 0101 1101 0011 0110 0100 1010 1011 1000 1100
locus1 locus11 locus26 locus29	UniqueProfiles:10	Profiles: 0101 0111 0110 0100 1001 1111 0000 1011 1010 1100
locus1 locus11 locus26 locus37	UniqueProfiles:10	Profiles: 0111 0101 1101 0110 0100 1001 1111 0000 1010 1011
locus1 locus11 locus26 locus53	UniqueProfiles:10	Profiles: 0101 0111 0110 0100 1111 0000 1011 1010 1000 1100
locus1 locus11 locus26 locus55	UniqueProfiles:10	Profiles: 0111 0101 0110 0100 1111 0000 1011 1010 1000 1100
locus1 locus11 locus26 locus63	UniqueProfiles:10	Profiles: 0101 0111 0110 0100 0000 1011 1010 1000 1110 1100
locus1 locus11 locus26 locus66	UniqueProfiles:10	Profiles: 0101 0111 1101 0110 0100 1111 0000 1010 1011 1000
locus1 locus11 locus26 locus73	UniqueProfiles:10	Profiles: 0111 0101 1101 0110 0100 0001 1001 1011 1010 1110
locus1 locus11 locus28 locus29	UniqueProfiles:10	Profiles: 0111 0101 0110 0100 1001 1111 0000 1011 1010 1110
locus1 locus11 locus28 locus53	UniqueProfiles:10	Profiles: 0111 0101 0110 0100 1111 0000 1011 1010 1000 1110
locus1 locus11 locus28 locus55	UniqueProfiles:10	Profiles: 0101 0111 0110 0100 1111 0000 1011 1010 1000 1110
locus1 locus11 locus28 locus73	UniqueProfiles:10	Profiles: 0101 0111 0110 0100 0001 1001 1111 1011 1010 1110
locus1 locus11 locus29 locus37	UniqueProfiles:10	Profiles: 0101 0111 1101 0110 0100 1001 1111 0000 1010 1011
locus1 locus11 locus29 locus39	UniqueProfiles:10	Profiles: 0101 0111 1101 0110 0100 0001 1010 1011 1000 1110
locus1 locus11 locus29 locus48	UniqueProfiles:10	Profiles: 0101 0111 1101 0110 0100 0000 1011 1010 1000 1110
locus1 locus11 locus29 locus54	UniqueProfiles:10	Profiles: 0101 0111 0110 0100 0001 1001 1111 1010 1011 1100
locus1 locus11 locus29 locus55	UniqueProfiles:10	Profiles: 0101 0111 0110 0100 1111 0000 1011 1010 1000 1100
locus1 locus11 locus29 locus56	UniqueProfiles:10	Profiles: 0101 0111 0110 0100 0001 1001 1011 1010 1110 1100
locus1 locus11 locus29 locus57	UniqueProfiles:10	Profiles: 0101 0111 0110 0100 0001 1001 1111 1010 1011 1100
locus1 locus11 locus29 locus64	UniqueProfiles:10	Profiles: 0101 0111 1101 0110 0100 0001 1010 1011 1000 1110
locus1 locus11 locus29 locus65	UniqueProfiles:10	Profiles: 0101 0111 1101 0110 0100 1001 1111 0000 1011 1010
locus1 locus11 locus29 locus79	UniqueProfiles:10	Profiles: 0101 0111 0110 0100 1001 1111 0000 1011 1010 1100
locus1 locus11 locus29 locus81	UniqueProfiles:10	Profiles: 0101 0111 0110 0100 0001 1111 1010 1011 1000 1100
locus1 locus11 locus29 locus86	UniqueProfiles:10	Profiles: 0101 0111 1101 0110 0100 0001 1111 1011 1010 1000
locus1 locus11 locus29 locus92	UniqueProfiles:10	Profiles: 0101 0111 0110 0100 0000 1011 1010 1000 1110 1100
locus1 locus11 locus29 locus94	UniqueProfiles:10	Profiles: 0101 0111 1101 0110 0100 0001 1111 1010 1011 1000
locus1 locus11 locus37 locus47	UniqueProfiles:10	Profiles: 0111 0101 0110 0100 1111 0000 1011 1010 1000 1110
locus1 locus11 locus37 locus73	UniqueProfiles:10	Profiles: 0111 0101 0110 0100 0001 1001 1111 1010 1011 1110
locus1 locus11 locus37 locus81	UniqueProfiles:10	Profiles: 0111 0101 0110 0100 0001 1111 1010 1011 1000 1110
locus1 locus11 locus39 locus47	UniqueProfiles:10	Profiles: 0101 0111 0110 0100 1001 1111 1010 1000 0010 1100
locus1 locus11 locus39 locus48	UniqueProfiles:10	Profiles: 0101 0111 0110 0100 1001 1111 1010 1000 0010 1100
locus1 locus11 locus39 locus53	UniqueProfiles:10	Profiles: 0101 0111 1101 0110 0100 1001 1010 1000 1110 0010
locus1 locus11 locus39 locus54	UniqueProfiles:10	Profiles: 0101 0111 1101 0011 0110 0100 1001 1011 1000 1110
locus1 locus11 locus39 locus57	UniqueProfiles:10	Profiles: 0101 0111 1101 0011 0110 0100 1001 1011 1000 1110
locus1 locus11 locus39 locus63	UniqueProfiles:10	Profiles: 0101 0111 0110 0100 1001 1010 1000 1110 0010 1100
locus1 locus11 locus39 locus73	UniqueProfiles:10	Profiles: 0101 0111 0011 0110 0100 1001 1111 1011 1000 1100
locus1 locus11 locus39 locus86	UniqueProfiles:10	Profiles: 0101 0111 1101 0011 0110 0100 1001 1111 1010 1000
locus1 locus11 locus39 locus92	UniqueProfiles:10	Profiles: 0111 0101 0110 0100 1001 1010 1000 1110 0010 1100
locus1 locus11 locus47 locus53	UniqueProfiles:10	Profiles: 0101 0111 1101 0110 0100 1001 0000 1010 1000 1110
locus1 locus11 locus47 locus55	UniqueProfiles:10	Profiles: 0111 0101 1101 0110 0100 1001 0000 1010 1000 1110
locus1 locus11 locus47 locus63	UniqueProfiles:10	Profiles: 0101 0111 0110 0100 1001 0000 1010 1000 1110 1100
locus1 locus11 locus47 locus64	UniqueProfiles:10	Profiles: 0111 0101 0110 0100 0001 1001 1111 1010 1000 1100
locus1 locus11 locus47 locus79	UniqueProfiles:10	Profiles: 0111 0101 1101 0110 0100 1001 0000 1011 1000 1110
locus1 locus11 locus47 locus89	UniqueProfiles:10	Profiles: 0111 0101 0110 0100 1001 0000 1011 1000 1110 1100
locus1 locus11 locus47 locus94	UniqueProfiles:10	Profiles: 0101 0111 1101 0110 0100 0001 1001 1111 1010 1000
locus1 locus11 locus47 locus97	UniqueProfiles:10	Profiles: 0111 0101 0110 0100 0001 1001 1011 1000 1110 1100
locus1 locus11 locus48 locus64	UniqueProfiles:10	Profiles: 0111 0101 0110 0100 0001 1001 1111 1010 1000 1100
locus1 locus11 locus48 locus66	UniqueProfiles:10	Profiles: 0101 0111 1101 0110 0100 1001 1111 0000 1010 1000
locus1 locus11 locus48 locus73	UniqueProfiles:10	Profiles: 0111 0101 0110 0100 0001 1001 1111 1011 1000 1100
locus1 locus11 locus48 locus79	UniqueProfiles:10	Profiles: 0111 0101 1101 0110 0100 1001 0000 1011 1000 1110
locus1 locus11 locus48 locus89	UniqueProfiles:10	Profiles: 0111 0101 0110 0100 1001 0000 1011 1000 1110 1100
locus1 locus11 locus48 locus94	UniqueProfiles:10	Profiles: 0101 0111 1101 0110 0100 0001 1001 1111 1010 1000
locus1 locus11 locus48 locus97	UniqueProfiles:10	Profiles: 0111 0101 0110 0100 0001 1001 1011 1000 1110 1100
locus1 locus11 locus53 locus56	UniqueProfiles:10	Profiles: 0101 0111 0110 0100 0001 1001 1011 1000 1110 1100
locus1 locus11 locus53 locus64	UniqueProfiles:10	Profiles: 0101 0111 1101 0110 0100 0001 1001 1010 1000 1110
locus1 locus11 locus53 locus65	UniqueProfiles:10	Profiles: 0101 0111 1101 0110 0100 1001 1111 0000 1011 1000
locus1 locus11 locus53 locus66	UniqueProfiles:10	Profiles: 0101 0111 1101 0110 0100 1001 1111 0000 1010 1000
locus1 locus11 locus53 locus79	UniqueProfiles:10	Profiles: 0101 0111 0110 0100 1001 1111 0000 1011 1000 1100
locus1 locus11 locus53 locus81	UniqueProfiles:10	Profiles: 0101 0111 0110 0100 0001 1001 1111 1010 1000 1100
locus1 locus11 locus53 locus94	UniqueProfiles:10	Profiles: 0101 0111 1101 0110 0100 0001 1001 1111 1010 1000
locus1 locus11 locus54 locus64	UniqueProfiles:10	Profiles: 0111 0101 1101 0011 0110 0100 1010 1011 1000 1110
locus1 locus11 locus54 locus66	UniqueProfiles:10	Profiles: 0101 0111 1101 0110 0100 1111 1011 1010 1000 0010
locus1 locus11 locus54 locus73	UniqueProfiles:10	Profiles: 0111 0101 1101 0011 0110 0100 1001 1010 1011 1110
locus1 locus11 locus54 locus79	UniqueProfiles:10	Profiles: 0111 0101 0110 0100 1001 1111 1011 1010 0010 1100
locus1 locus11 locus54 locus89	UniqueProfiles:10	Profiles: 0111 0101 0110 0100 1001 1011 1010 1110 0010 1100
locus1 locus11 locus54 locus94	UniqueProfiles:10	Profiles: 0101 0111 1101 0110 0011 0100 1111 1010 1011 1000
locus1 locus11 locus54 locus97	UniqueProfiles:10	Profiles: 0111 0101 0011 0110 0100 1001 1011 1010 1110 1100
locus1 locus11 locus55 locus56	UniqueProfiles:10	Profiles: 0101 0111 0110 0100 0001 1001 1011 1000 1110 1100
locus1 locus11 locus55 locus65	UniqueProfiles:10	Profiles: 0111 0101 1101 0110 0100 1001 1111 0000 1011 1000
locus1 locus11 locus55 locus73	UniqueProfiles:10	Profiles: 0111 0101 1101 0110 0100 0001 1001 1011 1000 1110
locus1 locus11 locus55 locus81	UniqueProfiles:10	Profiles: 0111 0101 0110 0100 0001 1001 1111 1010 1000 1100
locus1 locus11 locus55 locus89	UniqueProfiles:10	Profiles: 0111 0101 0110 0100 1001 0000 1011 1000 1110 1100
locus1 locus11 locus55 locus97	UniqueProfiles:10	Profiles: 0111 0101 0110 0100 0001 1001 1011 1000 1110 1100
locus1 locus11 locus56 locus73	UniqueProfiles:10	Profiles: 0101 0111 1101 0011 0110 0100 1001 1011 1010 1100
locus1 locus11 locus57 locus64	UniqueProfiles:10	Profiles: 0111 0101 1101 0011 0110 0100 1010 1011 1000 1110
locus1 locus11 locus57 locus66	UniqueProfiles:10	Profiles: 0101 0111 1101 0110 0100 1111 1011 1010 1000 0010
locus1 locus11 locus57 locus73	UniqueProfiles:10	Profiles: 0111 0101 1101 0011 0110 0100 1001 1010 1011 1110
locus1 locus11 locus57 locus79	UniqueProfiles:10	Profiles: 0111 0101 0110 0100 1001 1111 1011 1010 0010 1100
locus1 locus11 locus57 locus89	UniqueProfiles:10	Profiles: 0111 0101 0110 0100 1001 1011 1010 1110 0010 1100
locus1 locus11 locus57 locus94	UniqueProfiles:10	Profiles: 0101 0111 1101 0110 0011 0100 1111 1010 1011 1000
locus1 locus11 locus57 locus97	UniqueProfiles:10	Profiles: 0111 0101 0011 0110 0100 1001 1011 1010 1110 1100
locus1 locus11 locus63 locus64	UniqueProfiles:10	Profiles: 0101 0111 1101 0110 0100 0001 1001 1010 1000 1100
locus1 locus11 locus63 locus79	UniqueProfiles:10	Profiles: 0101 0111 1101 0110 0100 1001 0000 1011 1000 1100
locus1 locus11 locus63 locus81	UniqueProfiles:10	Profiles: 0101 0111 1101 0110 0100 0001 1001 1010 1000 1100
locus1 locus11 locus64 locus73	UniqueProfiles:10	Profiles: 0111 0101 0011 0110 0100 1001 1111 1011 1000 1100
locus1 locus11 locus64 locus86	UniqueProfiles:10	Profiles: 0111 0101 1101 0011 0110 0100 1001 1111 1010 1000
locus1 locus11 locus64 locus92	UniqueProfiles:10	Profiles: 0101 0111 0110 0100 1001 1010 1000 1110 0010 1100
locus1 locus11 locus65 locus73	UniqueProfiles:10	Profiles: 0111 0101 0110 0100 0001 1001 1111 1011 1010 1110
locus1 locus11 locus66 locus81	UniqueProfiles:10	Profiles: 0101 0111 0110 0100 0001 1001 1111 1010 1000 1110
locus1 locus11 locus73 locus79	UniqueProfiles:10	Profiles: 0111 0101 1101 0110 0100 1001 1011 1010 1110 0010
locus1 locus11 locus73 locus81	UniqueProfiles:10	Profiles: 0111 0101 1101 0011 0110 0100 1010 1011 1000 1110
locus1 locus11 locus73 locus86	UniqueProfiles:10	Profiles: 0111 0101 1101 0011 0110 0100 1111 1011 1010 1000
locus1 locus11 locus73 locus92	UniqueProfiles:10	Profiles: 0111 0101 0110 0100 1011 1010 1000 1110 0010 1100
locus1 locus11 locus73 locus94	UniqueProfiles:10	Profiles: 0111 0101 1101 0110 0011 0100 1111 1010 1011 1000
locus1 locus11 locus79 locus86	UniqueProfiles:10	Profiles: 0111 0101 1101 0110 0100 0001 1111 1011 1010 1000
locus1 locus11 locus79 locus92	UniqueProfiles:10	Profiles: 0101 0111 0110 0100 0000 1011 1010 1000 1110 1100
locus1 locus12 locus18 locus26	UniqueProfiles:10	Profiles: 0111 0101 1101 0110 0100 1001 1011 1010 1000 0010
locus1 locus12 locus18 locus48	UniqueProfiles:10	Profiles: 0111 0101 0110 0100 1001 1011 1010 1000 0010 1100
locus1 locus12 locus18 locus53	UniqueProfiles:10	Profiles: 0111 0101 0110 0100 1001 1011 1010 1000 0010 1100
locus1 locus12 locus18 locus54	UniqueProfiles:10	Profiles: 0111 0101 1101 0011 0110 0100 1001 1010 1011 1000
locus1 locus12 locus18 locus57	UniqueProfiles:10	Profiles: 0111 0101 1101 0011 0110 0100 1001 1010 1011 1000
locus1 locus12 locus18 locus81	UniqueProfiles:10	Profiles: 0111 0101 0011 0110 0100 1001 1010 1011 1000 1100
locus1 locus12 locus26 locus66	UniqueProfiles:10	Profiles: 0101 0111 0110 0100 1001 1111 0000 1010 1011 1000
locus1 locus12 locus39 locus42	UniqueProfiles:10	Profiles: 0101 0111 1101 0011 0110 0100 1001 1010 1011 1000
locus1 locus12 locus39 locus48	UniqueProfiles:10	Profiles: 0101 0111 0110 0100 1001 1011 1010 1000 0010 1100
locus1 locus12 locus39 locus54	UniqueProfiles:10	Profiles: 0101 0111 1101 0011 0110 0100 1001 1010 1011 1000
locus1 locus12 locus39 locus57	UniqueProfiles:10	Profiles: 0101 0111 1101 0011 0110 0100 1001 1010 1011 1000
locus1 locus12 locus39 locus70	UniqueProfiles:10	Profiles: 0111 0101 0110 0100 1001 1011 1010 1000 0010 1100
locus1 locus12 locus39 locus81	UniqueProfiles:10	Profiles: 0101 0111 0011 0110 0100 1001 1010 1011 1000 1100
locus1 locus12 locus42 locus53	UniqueProfiles:10	Profiles: 0101 0111 0110 0100 1001 1011 1010 1000 1110 0010
locus1 locus12 locus42 locus55	UniqueProfiles:10	Profiles: 0111 0101 0110 0100 1001 1011 1010 1000 1110 0010
locus1 locus12 locus42 locus64	UniqueProfiles:10	Profiles: 0111 0101 0011 0110 0100 1001 1010 1011 1000 1110
locus1 locus12 locus42 locus79	UniqueProfiles:10	Profiles: 0111 0101 0110 0100 1001 1111 1011 1010 1000 0010
locus1 locus12 locus48 locus53	UniqueProfiles:10	Profiles: 0101 0111 0110 0100 1001 0000 1011 1010 1000 1100
locus1 locus12 locus48 locus55	UniqueProfiles:10	Profiles: 0111 0101 0110 0100 1001 0000 1011 1010 1000 1100
locus1 locus12 locus48 locus64	UniqueProfiles:10	Profiles: 0111 0101 0110 0100 0001 1001 1010 1011 1000 1100
locus1 locus12 locus48 locus66	UniqueProfiles:10	Profiles: 0101 0111 1101 0110 0100 1001 0000 1010 1011 1000
locus1 locus12 locus48 locus79	UniqueProfiles:10	Profiles: 0111 0101 1101 0110 0100 1001 0000 1011 1010 1000
locus1 locus12 locus53 locus54	UniqueProfiles:10	Profiles: 0101 0111 1101 0110 0100 0001 1001 1010 1011 1000
locus1 locus12 locus53 locus57	UniqueProfiles:10	Profiles: 0101 0111 1101 0110 0100 0001 1001 1010 1011 1000
locus1 locus12 locus53 locus66	UniqueProfiles:10	Profiles: 0101 0111 1101 0110 0100 1001 0000 1010 1011 1000
locus1 locus12 locus53 locus70	UniqueProfiles:10	Profiles: 0101 0111 0110 0100 1001 0000 1010 1011 1000 1100
locus1 locus12 locus53 locus81	UniqueProfiles:10	Profiles: 0101 0111 0110 0100 0001 1001 1010 1011 1000 1100
locus1 locus12 locus54 locus55	UniqueProfiles:10	Profiles: 0111 0101 0110 0100 1001 1011 1010 1000 1110 0010
locus1 locus12 locus54 locus64	UniqueProfiles:10	Profiles: 0111 0101 0011 0110 0100 1001 1010 1011 1000 1110
locus1 locus12 locus54 locus66	UniqueProfiles:10	Profiles: 0101 0111 0110 0100 1001 1111 1011 1010 1000 0010
locus1 locus12 locus54 locus79	UniqueProfiles:10	Profiles: 0111 0101 0110 0100 1001 1111 1011 1010 1000 0010
locus1 locus12 locus55 locus57	UniqueProfiles:10	Profiles: 0111 0101 1101 0110 0100 0001 1001 1010 1011 1000
locus1 locus12 locus55 locus70	UniqueProfiles:10	Profiles: 0101 0111 0110 0100 1001 0000 1010 1011 1000 1100
locus1 locus12 locus55 locus81	UniqueProfiles:10	Profiles: 0111 0101 0110 0100 0001 1001 1010 1011 1000 1100
locus1 locus12 locus57 locus64	UniqueProfiles:10	Profiles: 0111 0101 0011 0110 0100 1001 1010 1011 1000 1110
locus1 locus12 locus57 locus66	UniqueProfiles:10	Profiles: 0101 0111 0110 0100 1001 1111 1011 1010 1000 0010
locus1 locus12 locus57 locus79	UniqueProfiles:10	Profiles: 0111 0101 0110 0100 1001 1111 1011 1010 1000 0010
locus1 locus12 locus64 locus70	UniqueProfiles:10	Profiles: 0101 0111 0110 0100 1001 1011 1010 1000 0010 1100
locus1 locus12 locus64 locus81	UniqueProfiles:10	Profiles: 0111 0101 0011 0110 0100 1001 1010 1011 1000 1100
locus1 locus12 locus66 locus81	UniqueProfiles:10	Profiles: 0101 0111 0110 0100 0001 1001 1010 1011 1000 1110
locus1 locus12 locus70 locus79	UniqueProfiles:10	Profiles: 0101 0111 1101 0110 0100 1001 0000 1010 1011 1000
locus1 locus12 locus79 locus81	UniqueProfiles:10	Profiles: 0111 0101 0110 0100 0001 1001 1010 1011 1000 1110
locus1 locus13 locus18 locus53	UniqueProfiles:10	Profiles: 0110 0011 1001 0001 1011 0000 1010 1000 0010 1100
locus1 locus13 locus18 locus54	UniqueProfiles:10	Profiles: 0111 1101 0011 1001 0001 1010 0000 1011 1000 0010
locus1 locus13 locus18 locus57	UniqueProfiles:10	Profiles: 0111 1101 0011 1001 0001 1010 0000 1011 1000 0010
locus1 locus13 locus18 locus81	UniqueProfiles:10	Profiles: 0111 0011 1001 0001 1010 0000 1011 1000 0010 1100
locus1 locus13 locus42 locus53	UniqueProfiles:10	Profiles: 0110 0011 1001 0001 1011 0000 1010 1000 1110 0010
locus1 locus13 locus42 locus64	UniqueProfiles:10	Profiles: 0111 0011 1001 0001 1010 0000 1011 1000 1110 0010
locus1 locus13 locus42 locus93	UniqueProfiles:10	Profiles: 0111 0011 0001 1001 1111 1010 0000 1011 1000 0010
locus1 locus13 locus53 locus54	UniqueProfiles:10	Profiles: 0101 1101 0011 0001 1001 1010 0000 1011 1000 0010
locus1 locus13 locus53 locus57	UniqueProfiles:10	Profiles: 0101 1101 0011 0001 1001 1010 0000 1011 1000 0010
locus1 locus13 locus53 locus66	UniqueProfiles:10	Profiles: 1101 0011 0100 1001 0001 0000 1010 1011 1000 0010
locus1 locus13 locus53 locus70	UniqueProfiles:10	Profiles: 0011 0100 1001 0001 0000 1010 1011 1000 1100 0010
locus1 locus13 locus53 locus81	UniqueProfiles:10	Profiles: 0101 0011 0001 1001 1010 0000 1011 1000 0010 1100
locus1 locus13 locus53 locus93	UniqueProfiles:10	Profiles: 0101 1101 0011 0001 1001 0000 1010 1011 1000 0010
locus1 locus13 locus54 locus64	UniqueProfiles:10	Profiles: 0111 0011 1001 0001 0000 1010 1011 1000 1110 0010
locus1 locus13 locus54 locus66	UniqueProfiles:10	Profiles: 0110 0011 1001 0001 1111 1011 0000 1010 1000 0010
locus1 locus13 locus57 locus64	UniqueProfiles:10	Profiles: 0111 0011 1001 0001 0000 1010 1011 1000 1110 0010
locus1 locus13 locus57 locus66	UniqueProfiles:10	Profiles: 0110 0011 1001 0001 1111 1011 0000 1010 1000 0010
locus1 locus13 locus64 locus70	UniqueProfiles:10	Profiles: 0110 0011 0001 1001 1011 1010 0000 1000 0010 1100
locus1 locus13 locus64 locus81	UniqueProfiles:10	Profiles: 0111 0011 1001 0001 1010 0000 1011 1000 0010 1100
locus1 locus13 locus66 locus81	UniqueProfiles:10	Profiles: 0101 0011 0001 1001 1010 1011 0000 1000 1110 0010
locus1 locus13 locus70 locus93	UniqueProfiles:10	Profiles: 0101 1101 0011 1001 0001 0000 1010 1011 1000 0010
locus1 locus16 locus18 locus26	UniqueProfiles:10	Profiles: 0101 1101 0011 0110 0100 1001 1111 1010 1000 0010
locus1 locus16 locus18 locus29	UniqueProfiles:10	Profiles: 0101 0110 0011 0100 1001 1111 1011 1000 0010 1100
locus1 locus16 locus18 locus47	UniqueProfiles:10	Profiles: 0101 1101 0011 0110 0100 1001 1010 1000 1110 0010
locus1 locus16 locus18 locus48	UniqueProfiles:10	Profiles: 0101 0011 0110 0100 1001 1111 1010 1000 0010 1100
locus1 locus16 locus18 locus53	UniqueProfiles:10	Profiles: 0101 0110 0011 0100 1001 1111 1010 1000 0010 1100
locus1 locus16 locus18 locus54	UniqueProfiles:10	Profiles: 0111 0101 1101 0011 0100 1001 1011 1000 1110 0010
locus1 locus16 locus18 locus57	UniqueProfiles:10	Profiles: 0111 0101 1101 0011 0100 1001 1011 1000 1110 0010
locus1 locus16 locus18 locus60	UniqueProfiles:10	Profiles: 0111 0101 1101 0011 0100 1001 1111 1011 1000 0010
locus1 locus16 locus18 locus62	UniqueProfiles:10	Profiles: 0101 1101 0110 0011 0100 1001 1111 1011 1000 0010
locus1 locus16 locus18 locus67	UniqueProfiles:10	Profiles: 0101 1101 0011 0110 0100 1001 1111 1011 1000 0010
locus1 locus16 locus18 locus73	UniqueProfiles:10	Profiles: 0111 0101 0011 0100 1001 1111 1011 1000 0010 1100
locus1 locus16 locus18 locus75	UniqueProfiles:10	Profiles: 0101 1101 0110 0011 0100 1001 1111 1011 1000 0010
locus1 locus16 locus18 locus81	UniqueProfiles:10	Profiles: 0111 0101 0011 0100 1001 1011 1000 1110 0010 1100
locus1 locus16 locus19 locus54	UniqueProfiles:10	Profiles: 0101 0111 1101 0100 0001 1001 1010 0000 1011 1100
locus1 locus16 locus19 locus57	UniqueProfiles:10	Profiles: 0101 0111 1101 0100 0001 1001 1010 0000 1011 1100
locus1 locus16 locus19 locus86	UniqueProfiles:10	Profiles: 0101 0111 1101 0100 0001 1001 1011 0000 1010 1100
locus1 locus16 locus19 locus93	UniqueProfiles:10	Profiles: 0101 0111 1101 0100 0001 1001 1010 0000 1011 1100
locus1 locus16 locus21 locus28	UniqueProfiles:10	Profiles: 0101 1101 0110 0100 1001 0001 1111 0000 1011 1000
locus1 locus16 locus21 locus42	UniqueProfiles:10	Profiles: 0101 0111 1101 0100 0001 1001 1111 1010 0000 1000
locus1 locus16 locus21 locus54	UniqueProfiles:10	Profiles: 0101 0111 1101 0100 0001 1001 1011 0000 1000 1110
locus1 locus16 locus21 locus57	UniqueProfiles:10	Profiles: 0101 0111 1101 0100 0001 1001 1011 0000 1000 1110
locus1 locus16 locus21 locus67	UniqueProfiles:10	Profiles: 0101 1101 0110 0100 0001 1001 1111 1011 0000 1000
locus1 locus16 locus21 locus70	UniqueProfiles:10	Profiles: 0101 0110 0100 1001 0001 0000 1011 1000 1110 1100
locus1 locus16 locus21 locus81	UniqueProfiles:10	Profiles: 0101 0111 0100 0001 1001 1011 0000 1000 1110 1100
locus1 locus16 locus21 locus86	UniqueProfiles:10	Profiles: 0101 0111 0100 0001 1001 1111 1011 0000 1000 1100
locus1 locus16 locus21 locus93	UniqueProfiles:10	Profiles: 0101 0111 1101 0100 0001 1001 1011 0000 1000 1110
locus1 locus16 locus24 locus53	UniqueProfiles:10	Profiles: 0111 1101 0110 0011 0100 1001 1010 1000 0010 1100
locus1 locus16 locus24 locus73	UniqueProfiles:10	Profiles: 0101 0111 1101 0011 0110 1001 1011 1000 0010 1100
locus1 locus16 locus24 locus86	UniqueProfiles:10	Profiles: 0101 0111 1101 0011 0110 1001 1011 1000 0010 1100
locus1 locus16 locus26 locus54	UniqueProfiles:10	Profiles: 0101 0111 0011 0100 1001 1111 1011 0000 1000 1110
locus1 locus16 locus26 locus57	UniqueProfiles:10	Profiles: 0101 0111 0011 0100 1001 1111 1011 0000 1000 1110
locus1 locus16 locus26 locus66	UniqueProfiles:10	Profiles: 0101 0111 0100 1001 1111 1011 0000 1000 1110 0010
locus1 locus16 locus26 locus78	UniqueProfiles:10	Profiles: 0101 0110 0100 1001 1111 1011 0000 1000 1110 0010
locus1 locus16 locus26 locus86	UniqueProfiles:10	Profiles: 0101 0111 0011 0100 1001 1111 1011 0000 1000 1110
locus1 locus16 locus26 locus87	UniqueProfiles:10	Profiles: 0101 0011 0110 0100 0001 1001 1111 1010 1000 1110
locus1 locus16 locus26 locus93	UniqueProfiles:10	Profiles: 0101 0111 0011 0100 1001 1111 1011 0000 1000 1110
locus1 locus16 locus27 locus29	UniqueProfiles:10	Profiles: 0101 0110 0011 0100 1001 1111 1010 1011 0010 1100
locus1 locus16 locus27 locus47	UniqueProfiles:10	Profiles: 0101 1101 0011 0110 0100 1011 1010 1000 1110 0010
locus1 locus16 locus27 locus48	UniqueProfiles:10	Profiles: 0101 0011 0110 0100 1111 1011 1010 1000 0010 1100
locus1 locus16 locus27 locus60	UniqueProfiles:10	Profiles: 0101 0111 1101 0011 0100 1001 1111 1010 1011 0010
locus1 locus16 locus27 locus65	UniqueProfiles:10	Profiles: 0101 1101 0011 0110 0100 1001 1111 1011 1010 0010
locus1 locus16 locus27 locus93	UniqueProfiles:10	Profiles: 0111 0101 1101 0011 0100 1001 1010 1011 1110 0010
locus1 locus16 locus28 locus29	UniqueProfiles:10	Profiles: 0101 0110 0011 0100 1001 1111 0000 1010 1011 1110
locus1 locus16 locus28 locus34	UniqueProfiles:10	Profiles: 0101 0111 0100 1111 0000 1010 1011 1000 1110 0010
locus1 locus16 locus28 locus45	UniqueProfiles:10	Profiles: 0101 0111 0011 0100 0001 1001 1111 1010 1011 1110
locus1 locus16 locus28 locus47	UniqueProfiles:10	Profiles: 0101 0110 0100 0001 1111 1011 1010 1000 1110 0010
locus1 locus16 locus28 locus48	UniqueProfiles:10	Profiles: 0101 0110 0100 0001 1111 1011 1010 1000 1110 0010
locus1 locus16 locus28 locus53	UniqueProfiles:10	Profiles: 0101 0110 0011 0100 1111 0000 1010 1011 1000 1110
locus1 locus16 locus28 locus61	UniqueProfiles:10	Profiles: 0101 0111 0100 1001 1111 0000 1010 1011 1110 0010
locus1 locus16 locus28 locus73	UniqueProfiles:10	Profiles: 0101 0111 0100 0001 1001 1111 1011 1010 1110 0010
locus1 locus16 locus28 locus93	UniqueProfiles:10	Profiles: 0111 0101 0100 0001 1001 1111 1010 1011 1110 0010
locus1 locus16 locus29 locus36	UniqueProfiles:10	Profiles: 0101 0111 1101 0100 1001 1111 0000 1010 1011 0010
locus1 locus16 locus29 locus38	UniqueProfiles:10	Profiles: 0101 0111 0011 0100 0000 1011 1010 1000 1110 1100
locus1 locus16 locus29 locus42	UniqueProfiles:10	Profiles: 0101 0111 1101 0100 0001 1111 1010 1011 1000 0010
locus1 locus16 locus29 locus44	UniqueProfiles:10	Profiles: 0101 0111 1101 0100 1001 1111 0000 1011 1010 0010
locus1 locus16 locus29 locus62	UniqueProfiles:10	Profiles: 0101 1101 0011 0110 0100 1001 1111 0000 1010 1011
locus1 locus16 locus29 locus64	UniqueProfiles:10	Profiles: 0101 0011 0110 0100 0001 1001 1010 1011 1110 1100
locus1 locus16 locus29 locus66	UniqueProfiles:10	Profiles: 0101 0111 1101 0100 1001 0000 1011 1010 1110 0010
locus1 locus16 locus29 locus70	UniqueProfiles:10	Profiles: 0101 0011 0110 0100 1001 0000 1011 1010 1110 1100
locus1 locus16 locus29 locus75	UniqueProfiles:10	Profiles: 0101 1101 0011 0110 0100 1001 1111 0000 1010 1011
locus1 locus16 locus29 locus76	UniqueProfiles:10	Profiles: 0101 0111 0011 0100 0001 1001 1011 1010 1110 1100
locus1 locus16 locus29 locus78	UniqueProfiles:10	Profiles: 0101 0110 0100 1001 1111 0000 1011 1010 0010 1100
locus1 locus16 locus29 locus86	UniqueProfiles:10	Profiles: 0101 0111 0100 0001 1001 1111 1011 1010 0010 1100
locus1 locus16 locus29 locus87	UniqueProfiles:10	Profiles: 0101 1101 0011 0110 0100 0001 1010 1011 1000 1110
locus1 locus16 locus29 locus91	UniqueProfiles:10	Profiles: 0101 0111 1101 0011 0100 1111 0000 1011 1010 1000
locus1 locus16 locus30 locus53	UniqueProfiles:10	Profiles: 0101 1101 0110 0100 1001 0001 0000 1010 1000 1100
locus1 locus16 locus30 locus73	UniqueProfiles:10	Profiles: 0101 0111 1101 0100 0001 1001 1011 0000 1000 1100
locus1 locus16 locus34 locus42	UniqueProfiles:10	Profiles: 0111 0101 1101 0110 0001 1001 1111 1010 0000 1000
locus1 locus16 locus34 locus54	UniqueProfiles:10	Profiles: 0111 0101 0110 0001 1001 1111 1011 0000 1000 1100
locus1 locus16 locus34 locus57	UniqueProfiles:10	Profiles: 0111 0101 0110 0001 1001 1111 1011 0000 1000 1100
locus1 locus16 locus34 locus67	UniqueProfiles:10	Profiles: 0111 1101 0110 0100 0001 1001 1111 1011 0000 1000
locus1 locus16 locus34 locus70	UniqueProfiles:10	Profiles: 0111 0110 0100 1001 0001 0000 1011 1000 1110 1100
locus1 locus16 locus34 locus81	UniqueProfiles:10	Profiles: 0111 0101 0110 0001 1001 1011 0000 1000 1110 1100
locus1 locus16 locus34 locus86	UniqueProfiles:10	Profiles: 0111 0101 1101 0110 0001 1001 1011 0000 1000 1110
locus1 locus16 locus34 locus93	UniqueProfiles:10	Profiles: 0111 0101 0110 0001 1001 1111 1011 0000 1000 1100
locus1 locus16 locus36 locus47	UniqueProfiles:10	Profiles: 0111 0110 0100 0001 1111 1011 0000 1010 1000 1110
locus1 locus16 locus36 locus48	UniqueProfiles:10	Profiles: 0111 0110 0100 0001 1111 1011 0000 1010 1000 1110
locus1 locus16 locus36 locus54	UniqueProfiles:10	Profiles: 0101 0111 0110 0001 1001 1111 1010 0000 1011 1110
locus1 locus16 locus36 locus57	UniqueProfiles:10	Profiles: 0101 0111 0110 0001 1001 1111 1010 0000 1011 1110
locus1 locus16 locus36 locus86	UniqueProfiles:10	Profiles: 0101 0111 0110 0001 1001 1111 1011 0000 1010 1110
locus1 locus16 locus38 locus41	UniqueProfiles:10	Profiles: 0111 1101 0110 0100 1001 0000 1010 1000 1100 0010
locus1 locus16 locus38 locus45	UniqueProfiles:10	Profiles: 0101 0111 1101 0011 0110 0001 1001 1011 1000 1100
locus1 locus16 locus38 locus47	UniqueProfiles:10	Profiles: 0111 1101 0110 0100 0001 1001 1010 1000 1100 0010
locus1 locus16 locus38 locus48	UniqueProfiles:10	Profiles: 0111 1101 0110 0100 0001 1001 1010 1000 0010 1100
locus1 locus16 locus38 locus54	UniqueProfiles:10	Profiles: 0101 0111 1101 0110 0001 1001 1011 1000 1100 0010
locus1 locus16 locus38 locus57	UniqueProfiles:10	Profiles: 0101 0111 1101 0110 0001 1001 1011 1000 1100 0010
locus1 locus16 locus38 locus61	UniqueProfiles:10	Profiles: 0101 0111 1101 0110 1001 0000 1011 1000 0010 1100
locus1 locus16 locus38 locus78	UniqueProfiles:10	Profiles: 0111 1101 0110 0100 1001 0000 1011 1000 0010 1100
locus1 locus16 locus38 locus86	UniqueProfiles:10	Profiles: 0101 0111 1101 0110 0001 1001 1011 1000 0010 1100
locus1 locus16 locus38 locus87	UniqueProfiles:10	Profiles: 0111 1101 0011 0110 0100 0001 1001 1010 1000 1100
locus1 locus16 locus40 locus53	UniqueProfiles:10	Profiles: 0111 1101 0110 0011 0100 1001 1010 1000 0010 1100
locus1 locus16 locus40 locus73	UniqueProfiles:10	Profiles: 0111 0101 1101 0011 0110 1001 1011 1000 0010 1100
locus1 locus16 locus41 locus54	UniqueProfiles:10	Profiles: 0101 0111 0100 0001 1001 1111 0000 1011 1000 1100
locus1 locus16 locus41 locus57	UniqueProfiles:10	Profiles: 0101 0111 0100 0001 1001 1111 0000 1011 1000 1100
locus1 locus16 locus41 locus62	UniqueProfiles:10	Profiles: 0101 1101 0110 0100 1001 0001 1111 0000 1011 1000
locus1 locus16 locus41 locus67	UniqueProfiles:10	Profiles: 0101 1101 0110 0100 0001 1001 1111 0000 1011 1000
locus1 locus16 locus41 locus75	UniqueProfiles:10	Profiles: 0101 1101 0110 0100 1001 0001 1111 0000 1011 1000
locus1 locus16 locus41 locus81	UniqueProfiles:10	Profiles: 0101 0111 0100 0001 1001 0000 1011 1000 1110 1100
locus1 locus16 locus41 locus91	UniqueProfiles:10	Profiles: 0101 0111 1101 0100 1001 0001 1111 0000 1010 1000
locus1 locus16 locus41 locus93	UniqueProfiles:10	Profiles: 0101 0111 0100 0001 1001 1111 0000 1011 1000 1100
locus1 locus16 locus42 locus45	UniqueProfiles:10	Profiles: 0111 0101 0011 0110 1001 0001 1111 1011 1000 1110
locus1 locus16 locus42 locus47	UniqueProfiles:10	Profiles: 0111 0011 0110 0100 1001 1111 0000 1010 1000 1110
locus1 locus16 locus42 locus48	UniqueProfiles:10	Profiles: 0111 0011 0110 0100 1001 1111 0000 1010 1000 1110
locus1 locus16 locus42 locus53	UniqueProfiles:10	Profiles: 0111 0110 0100 1001 0001 1111 1010 1000 1110 0010
locus1 locus16 locus42 locus61	UniqueProfiles:10	Profiles: 0111 0101 0110 1001 1111 0000 1011 1000 1110 0010
locus1 locus16 locus42 locus73	UniqueProfiles:10	Profiles: 0111 0101 0011 0110 1001 1111 0000 1011 1000 1110
locus1 locus16 locus42 locus93	UniqueProfiles:10	Profiles: 0101 0111 0011 0110 1001 1111 0000 1011 1000 1110
locus1 locus16 locus44 locus47	UniqueProfiles:10	Profiles: 0111 0110 0100 0001 1111 1011 1010 0000 1000 1110
locus1 locus16 locus44 locus48	UniqueProfiles:10	Profiles: 0111 0110 0100 0001 1111 1011 1010 0000 1000 1110
locus1 locus16 locus44 locus53	UniqueProfiles:10	Profiles: 0111 0110 0100 0001 1111 0000 1010 1011 1000 1110
locus1 locus16 locus44 locus73	UniqueProfiles:10	Profiles: 0111 0101 0110 0001 1001 1111 1011 1010 0000 1110
locus1 locus16 locus44 locus93	UniqueProfiles:10	Profiles: 0101 0111 0110 0001 1001 1111 1010 1011 0000 1110
locus1 locus16 locus45 locus62	UniqueProfiles:10	Profiles: 0111 1101 0110 0011 0100 1001 1111 1010 1011 0010
locus1 locus16 locus45 locus70	UniqueProfiles:10	Profiles: 0111 0110 0011 0100 1001 1011 1010 1110 0010 1100
locus1 locus16 locus45 locus75	UniqueProfiles:10	Profiles: 0111 1101 0110 0011 0100 1001 1111 1010 1011 0010
locus1 locus16 locus45 locus86	UniqueProfiles:10	Profiles: 0111 0101 0011 0110 1001 1111 1011 1010 0010 1100
locus1 locus16 locus45 locus91	UniqueProfiles:10	Profiles: 0111 0101 1101 0110 0011 1111 1011 1010 1000 0010
locus1 locus16 locus47 locus62	UniqueProfiles:10	Profiles: 0101 1101 0110 0100 0001 1001 1111 1011 1000 0010
locus1 locus16 locus47 locus64	UniqueProfiles:10	Profiles: 0101 0011 0110 0100 0001 1001 1011 1000 1110 1100
locus1 locus16 locus47 locus66	UniqueProfiles:10	Profiles: 0101 0111 0100 1001 1111 1011 0000 1000 0010 1100
locus1 locus16 locus47 locus70	UniqueProfiles:10	Profiles: 0101 0110 0100 1001 0001 1011 1000 1110 0010 1100
locus1 locus16 locus47 locus75	UniqueProfiles:10	Profiles: 0101 1101 0110 0100 0001 1001 1111 1011 1000 0010
locus1 locus16 locus47 locus76	UniqueProfiles:10	Profiles: 0101 0111 0011 0100 1001 0001 1011 1000 1110 1100
locus1 locus16 locus47 locus78	UniqueProfiles:10	Profiles: 0101 1101 0110 0100 1001 1011 0000 1000 1110 0010
locus1 locus16 locus47 locus86	UniqueProfiles:10	Profiles: 0101 0111 1101 0011 0100 1001 1011 0000 1000 1110
locus1 locus16 locus47 locus87	UniqueProfiles:10	Profiles: 0101 0011 0110 0100 0001 1001 1111 1010 1000 1100
locus1 locus16 locus47 locus91	UniqueProfiles:10	Profiles: 0101 0111 1101 0100 1001 0001 1111 1010 1000 0010
locus1 locus16 locus48 locus62	UniqueProfiles:10	Profiles: 0101 1101 0110 0100 0001 1001 1111 1011 1000 0010
locus1 locus16 locus48 locus64	UniqueProfiles:10	Profiles: 0101 0011 0110 0100 0001 1001 1011 1000 1110 1100
locus1 locus16 locus48 locus66	UniqueProfiles:10	Profiles: 0101 0111 1101 0100 1001 1011 0000 1000 1110 0010
locus1 locus16 locus48 locus70	UniqueProfiles:10	Profiles: 0101 0110 0100 1001 0001 1011 1000 1110 0010 1100
locus1 locus16 locus48 locus75	UniqueProfiles:10	Profiles: 0101 1101 0110 0100 0001 1001 1111 1011 1000 0010
locus1 locus16 locus48 locus76	UniqueProfiles:10	Profiles: 0101 0111 0011 0100 1001 0001 1011 1000 1110 1100
locus1 locus16 locus48 locus78	UniqueProfiles:10	Profiles: 0101 0110 0100 1001 1111 1011 0000 1000 0010 1100
locus1 locus16 locus48 locus86	UniqueProfiles:10	Profiles: 0101 0111 0011 0100 1001 1111 1011 0000 1000 1100
locus1 locus16 locus48 locus87	UniqueProfiles:10	Profiles: 0101 1101 0011 0110 0100 0001 1001 1010 1000 1110
locus1 locus16 locus48 locus91	UniqueProfiles:10	Profiles: 0101 0111 1101 0100 1001 0001 1111 1010 1000 0010
locus1 locus16 locus52 locus53	UniqueProfiles:10	Profiles: 0101 1101 0110 0011 0100 1001 1010 1000 0010 1100
locus1 locus16 locus52 locus73	UniqueProfiles:10	Profiles: 0101 0111 1101 0011 0100 1001 1011 1000 0010 1100
locus1 locus16 locus53 locus54	UniqueProfiles:10	Profiles: 0101 0111 1101 0100 0001 1001 1011 1000 1110 0010
locus1 locus16 locus53 locus57	UniqueProfiles:10	Profiles: 0101 0111 1101 0100 0001 1001 1011 1000 1110 0010
locus1 locus16 locus53 locus66	UniqueProfiles:10	Profiles: 0101 0111 1101 0100 1001 0000 1011 1000 1110 0010
locus1 locus16 locus53 locus67	UniqueProfiles:10	Profiles: 0101 1101 0110 0100 0001 1001 1111 1011 1000 0010
locus1 locus16 locus53 locus70	UniqueProfiles:10	Profiles: 0101 0011 0110 0100 1001 0000 1011 1000 1110 1100
locus1 locus16 locus53 locus76	UniqueProfiles:10	Profiles: 0101 0111 0011 0100 0001 1001 1011 1000 1110 1100
locus1 locus16 locus53 locus78	UniqueProfiles:10	Profiles: 0101 0110 0100 1001 1111 0000 1011 1000 0010 1100
locus1 locus16 locus53 locus81	UniqueProfiles:10	Profiles: 0101 0111 0100 0001 1001 1011 1000 1110 0010 1100
locus1 locus16 locus53 locus86	UniqueProfiles:10	Profiles: 0101 0111 0100 0001 1001 1111 1011 1000 0010 1100
locus1 locus16 locus53 locus87	UniqueProfiles:10	Profiles: 0101 1101 0011 0110 0100 0001 1001 1010 1000 1110
locus1 locus16 locus53 locus93	UniqueProfiles:10	Profiles: 0101 0111 1101 0100 0001 1001 1011 1000 1110 0010
locus1 locus16 locus54 locus64	UniqueProfiles:10	Profiles: 0111 0011 0110 0100 1001 0001 1010 1011 1110 1100
locus1 locus16 locus54 locus65	UniqueProfiles:10	Profiles: 0111 1101 0011 0110 0100 1001 1111 1011 0000 1010
locus1 locus16 locus54 locus66	UniqueProfiles:10	Profiles: 0101 0111 0110 1001 1111 1011 0000 1010 0010 1100
locus1 locus16 locus54 locus71	UniqueProfiles:10	Profiles: 0111 1101 0011 0110 0100 1001 0001 1111 1010 1011
locus1 locus16 locus54 locus73	UniqueProfiles:10	Profiles: 0111 0101 1101 0011 0110 1001 1010 0000 1011 1110
locus1 locus16 locus54 locus77	UniqueProfiles:10	Profiles: 0111 0110 0100 1001 1011 0000 1010 1110 0010 1100
locus1 locus16 locus54 locus85	UniqueProfiles:10	Profiles: 0111 0011 0110 0100 0001 1011 1010 1000 1110 1100
locus1 locus16 locus54 locus91	UniqueProfiles:10	Profiles: 0101 0111 1101 0110 0001 1111 1011 1010 1000 0010
locus1 locus16 locus54 locus99	UniqueProfiles:10	Profiles: 0111 0011 0110 0100 0001 1011 1010 1000 1110 1100
locus1 locus16 locus57 locus64	UniqueProfiles:10	Profiles: 0111 0011 0110 0100 1001 0001 1010 1011 1110 1100
locus1 locus16 locus57 locus65	UniqueProfiles:10	Profiles: 0111 1101 0011 0110 0100 1001 1111 1011 0000 1010
locus1 locus16 locus57 locus66	UniqueProfiles:10	Profiles: 0101 0111 0110 1001 1111 1011 0000 1010 0010 1100
locus1 locus16 locus57 locus71	UniqueProfiles:10	Profiles: 0111 1101 0011 0110 0100 1001 0001 1111 1010 1011
locus1 locus16 locus57 locus73	UniqueProfiles:10	Profiles: 0111 0101 1101 0011 0110 1001 1010 0000 1011 1110
locus1 locus16 locus57 locus77	UniqueProfiles:10	Profiles: 0111 0110 0100 1001 1011 0000 1010 1110 0010 1100
locus1 locus16 locus57 locus85	UniqueProfiles:10	Profiles: 0111 0011 0110 0100 0001 1011 1010 1000 1110 1100
locus1 locus16 locus57 locus91	UniqueProfiles:10	Profiles: 0101 0111 1101 0110 0001 1111 1011 1010 1000 0010
locus1 locus16 locus57 locus99	UniqueProfiles:10	Profiles: 0111 0011 0110 0100 0001 1011 1010 1000 1110 1100
locus1 locus16 locus60 locus66	UniqueProfiles:10	Profiles: 0111 0101 0110 1001 1111 0000 1011 1010 1110 0010
locus1 locus16 locus60 locus78	UniqueProfiles:10	Profiles: 0111 0110 0100 1001 1111 0000 1011 1010 1110 0010
locus1 locus16 locus60 locus86	UniqueProfiles:10	Profiles: 0111 0101 0110 0001 1001 1111 1011 1010 1110 0010
locus1 locus16 locus60 locus87	UniqueProfiles:10	Profiles: 0111 0110 0011 0100 0001 1111 1010 1011 1000 1110
locus1 locus16 locus61 locus62	UniqueProfiles:10	Profiles: 0111 1101 0110 0100 1001 0001 1111 0000 1010 1011
locus1 locus16 locus61 locus70	UniqueProfiles:10	Profiles: 0111 0110 0100 1001 0001 0000 1011 1010 1110 1100
locus1 locus16 locus61 locus75	UniqueProfiles:10	Profiles: 0111 1101 0110 0100 1001 0001 1111 0000 1010 1011
locus1 locus16 locus61 locus86	UniqueProfiles:10	Profiles: 0111 0101 0110 0001 1001 1111 1011 0000 1010 1100
locus1 locus16 locus61 locus91	UniqueProfiles:10	Profiles: 0111 0101 1101 0110 0001 1111 0000 1011 1010 1000
locus1 locus16 locus62 locus66	UniqueProfiles:10	Profiles: 0111 0101 0100 1001 1111 0000 1011 1010 1110 0010
locus1 locus16 locus62 locus93	UniqueProfiles:10	Profiles: 0111 0101 0100 0001 1001 1111 1010 1011 1110 0010
locus1 locus16 locus64 locus86	UniqueProfiles:10	Profiles: 0111 0101 1101 0011 0100 1001 1011 1010 0010 1100
locus1 locus16 locus65 locus93	UniqueProfiles:10	Profiles: 0101 0111 0011 0100 1001 1111 1010 1011 0000 1110
locus1 locus16 locus66 locus67	UniqueProfiles:10	Profiles: 0111 1101 0110 0100 0001 1001 1111 1010 1011 0000
locus1 locus16 locus66 locus73	UniqueProfiles:10	Profiles: 0101 0111 1101 0110 0001 1001 1011 1010 0000 1110
locus1 locus16 locus66 locus75	UniqueProfiles:10	Profiles: 0111 1101 0110 0100 0001 1001 1111 0000 1011 1010
locus1 locus16 locus66 locus81	UniqueProfiles:10	Profiles: 0101 0111 0110 0001 1001 1010 1011 0000 1110 1100
locus1 locus16 locus67 locus73	UniqueProfiles:10	Profiles: 0101 0111 0011 0100 1001 1111 1010 0000 1011 1110
locus1 locus16 locus70 locus73	UniqueProfiles:10	Profiles: 0101 0111 1101 0100 0001 1001 1011 1010 0010 1100
locus1 locus16 locus70 locus93	UniqueProfiles:10	Profiles: 0111 0101 1101 0100 0001 1001 1010 1011 1100 0010
locus1 locus16 locus71 locus86	UniqueProfiles:10	Profiles: 0101 0111 0011 0100 1001 1111 1011 1010 1110 0010
locus1 locus16 locus71 locus93	UniqueProfiles:10	Profiles: 0101 0111 0011 0100 1001 1111 1010 1011 1110 0010
locus1 locus16 locus73 locus76	UniqueProfiles:10	Profiles: 0111 0101 0011 0110 1001 0001 1011 1010 1110 1100
locus1 locus16 locus73 locus78	UniqueProfiles:10	Profiles: 0111 0110 0100 1001 1111 1011 0000 1010 0010 1100
locus1 locus16 locus73 locus81	UniqueProfiles:10	Profiles: 0111 0101 0011 0110 1001 1010 0000 1011 1110 1100
locus1 locus16 locus73 locus86	UniqueProfiles:10	Profiles: 0111 0101 0011 0110 1001 1111 1011 0000 1010 1100
locus1 locus16 locus73 locus87	UniqueProfiles:10	Profiles: 0111 1101 0011 0110 0100 0001 1010 1011 1000 1110
locus1 locus16 locus73 locus93	UniqueProfiles:10	Profiles: 0111 0101 1101 0011 0110 1001 1010 0000 1011 1110
locus1 locus16 locus75 locus93	UniqueProfiles:10	Profiles: 0111 0101 0100 0001 1001 1111 1010 1011 1110 0010
locus1 locus16 locus76 locus93	UniqueProfiles:10	Profiles: 0101 0111 1101 0011 0110 1001 1010 1011 1100 0010
locus1 locus16 locus77 locus93	UniqueProfiles:10	Profiles: 0101 0111 1101 0100 0001 1001 1010 1011 0000 1100
locus1 locus16 locus78 locus91	UniqueProfiles:10	Profiles: 0111 0101 1101 0100 0001 1111 0000 1010 1011 1000
locus1 locus16 locus78 locus93	UniqueProfiles:10	Profiles: 0111 0101 1101 0100 0001 1001 1010 1011 0000 1110
locus1 locus16 locus85 locus86	UniqueProfiles:10	Profiles: 0101 0111 1101 0011 0100 1001 1011 1000 0010 1100
locus1 locus16 locus85 locus93	UniqueProfiles:10	Profiles: 0101 0111 1101 0011 0100 1001 1011 1000 1100 0010
locus1 locus16 locus86 locus91	UniqueProfiles:10	Profiles: 0101 0111 1101 0110 0001 1111 1010 1011 1000 0010
locus1 locus16 locus86 locus93	UniqueProfiles:10	Profiles: 0101 0111 1101 0011 0110 1001 1010 1011 0000 1110
locus1 locus16 locus86 locus99	UniqueProfiles:10	Profiles: 0111 0011 0110 0100 0001 1010 1011 1000 1110 1100
locus1 locus16 locus87 locus91	UniqueProfiles:10	Profiles: 0111 0101 1101 0011 0100 1001 1111 1010 1000 0010
locus1 locus16 locus87 locus93	UniqueProfiles:10	Profiles: 0111 0101 0011 0100 1001 1111 1011 1000 1100 0010
locus1 locus16 locus93 locus99	UniqueProfiles:10	Profiles: 0111 0011 0110 0100 0001 1011 1010 1000 1110 1100
locus1 locus18 locus24 locus53	UniqueProfiles:10	Profiles: 0111 1101 0110 0011 0100 1001 1010 1000 0010 1100
locus1 locus18 locus24 locus56	UniqueProfiles:10	Profiles: 0101 0111 1101 0110 0011 1001 1010 1000 1100 0010
locus1 locus18 locus24 locus81	UniqueProfiles:10	Profiles: 0111 0101 1101 0110 0011 1001 1010 1000 1100 0010
locus1 locus18 locus24 locus86	UniqueProfiles:10	Profiles: 0111 0101 1101 0110 0011 1001 1011 1000 0010 1100
locus1 locus18 locus24 locus89	UniqueProfiles:10	Profiles: 0111 1101 0011 0110 0100 1001 1010 1000 1100 0010
locus1 locus18 locus24 locus97	UniqueProfiles:10	Profiles: 0111 0101 1101 0011 0110 1001 1010 1000 1100 0010
locus1 locus18 locus26 locus29	UniqueProfiles:10	Profiles: 0101 1101 0110 0011 0100 1111 0000 1011 1010 1000
locus1 locus18 locus26 locus31	UniqueProfiles:10	Profiles: 0101 1101 0110 0100 1001 0001 1011 1010 1110 0010
locus1 locus18 locus26 locus32	UniqueProfiles:10	Profiles: 0111 0101 1101 0011 0100 1001 0001 1111 1011 1010
locus1 locus18 locus26 locus38	UniqueProfiles:10	Profiles: 0101 0110 0011 0100 0001 1011 1010 1000 1110 1100
locus1 locus18 locus26 locus42	UniqueProfiles:10	Profiles: 0111 0101 1101 0011 0100 1111 0000 1010 1011 1000
locus1 locus18 locus26 locus49	UniqueProfiles:10	Profiles: 0111 0101 1101 0011 0100 1001 0001 1111 1011 1010
locus1 locus18 locus26 locus53	UniqueProfiles:10	Profiles: 0101 0110 0011 0100 1111 0000 1011 1010 1000 1100
locus1 locus18 locus26 locus55	UniqueProfiles:10	Profiles: 0111 0101 0100 1111 0000 1011 1010 1000 1100 0010
locus1 locus18 locus26 locus61	UniqueProfiles:10	Profiles: 0101 1101 0110 0100 0001 1111 1011 1010 1000 0010
locus1 locus18 locus26 locus62	UniqueProfiles:10	Profiles: 0101 1101 0110 0100 1001 0001 1111 1010 1011 0010
locus1 locus18 locus26 locus70	UniqueProfiles:10	Profiles: 0101 0110 0100 1001 0001 1011 1010 1110 1100 0010
locus1 locus18 locus26 locus71	UniqueProfiles:10	Profiles: 0111 0101 1101 0011 0100 1001 1111 0000 1010 1011
locus1 locus18 locus26 locus75	UniqueProfiles:10	Profiles: 0101 1101 0110 0100 1001 0001 1111 1010 1011 0010
locus1 locus18 locus26 locus81	UniqueProfiles:10	Profiles: 0111 0101 1101 0011 0100 0000 1011 1010 1000 1110
locus1 locus18 locus26 locus85	UniqueProfiles:10	Profiles: 0111 0101 0011 0100 0000 1011 1010 1000 1110 1100
locus1 locus18 locus26 locus86	UniqueProfiles:10	Profiles: 0111 0101 0011 0100 1001 1111 0000 1011 1010 1100
locus1 locus18 locus26 locus87	UniqueProfiles:10	Profiles: 0111 0101 1101 0100 0001 1010 1011 1000 1110 0010
locus1 locus18 locus26 locus94	UniqueProfiles:10	Profiles: 0101 1101 0110 0011 0100 1001 0001 1011 1010 1110
locus1 locus18 locus26 locus96	UniqueProfiles:10	Profiles: 0101 1101 0110 0100 1001 1111 0000 1011 1010 0010
locus1 locus18 locus26 locus97	UniqueProfiles:10	Profiles: 0111 0101 0100 0001 1111 1010 1011 1000 1100 0010
locus1 locus18 locus26 locus99	UniqueProfiles:10	Profiles: 0111 0101 0011 0100 0000 1011 1010 1000 1110 1100
locus1 locus18 locus27 locus53	UniqueProfiles:10	Profiles: 0111 0110 0100 1001 0001 1111 1010 1000 1110 0010
locus1 locus18 locus27 locus56	UniqueProfiles:10	Profiles: 0101 0111 0110 0011 1001 1111 1010 0000 1000 1110
locus1 locus18 locus27 locus81	UniqueProfiles:10	Profiles: 0111 0101 0110 1001 0001 1111 1010 1000 1110 0010
locus1 locus18 locus27 locus86	UniqueProfiles:10	Profiles: 0111 0101 0110 1001 0001 1111 1011 1000 1110 0010
locus1 locus18 locus27 locus89	UniqueProfiles:10	Profiles: 0111 0011 0110 0100 1001 1111 1010 0000 1000 1110
locus1 locus18 locus27 locus97	UniqueProfiles:10	Profiles: 0111 0101 0011 0110 1001 1111 1010 0000 1000 1110
locus1 locus18 locus29 locus31	UniqueProfiles:10	Profiles: 0101 0110 0100 1001 0001 1111 1011 1000 1110 0010
locus1 locus18 locus29 locus39	UniqueProfiles:10	Profiles: 0101 0110 0011 0100 1001 0001 1111 1010 1000 1110
locus1 locus18 locus29 locus48	UniqueProfiles:10	Profiles: 0101 0110 0011 0100 1001 1111 0000 1010 1000 1110
locus1 locus18 locus29 locus56	UniqueProfiles:10	Profiles: 0101 0111 0100 0001 1001 1111 1010 1000 1110 0010
locus1 locus18 locus29 locus79	UniqueProfiles:10	Profiles: 0101 0111 0100 1001 1111 0000 1011 1000 1110 0010
locus1 locus18 locus29 locus87	UniqueProfiles:10	Profiles: 0101 0111 0100 0001 1001 1111 1010 1000 1110 0010
locus1 locus18 locus29 locus89	UniqueProfiles:10	Profiles: 0101 0110 0100 0001 1001 1111 1010 1000 1110 0010
locus1 locus18 locus29 locus93	UniqueProfiles:10	Profiles: 0101 0110 0011 0100 0001 1001 1111 1011 1000 1110
locus1 locus18 locus29 locus94	UniqueProfiles:10	Profiles: 0101 0110 0011 0100 1001 0001 1111 1011 1000 1110
locus1 locus18 locus31 locus35	UniqueProfiles:10	Profiles: 0101 1101 0110 0100 1001 1111 1010 1011 0000 0010
locus1 locus18 locus31 locus38	UniqueProfiles:10	Profiles: 0101 0110 0011 0100 0001 1010 1011 1000 1110 1100
locus1 locus18 locus31 locus46	UniqueProfiles:10	Profiles: 0101 0111 1101 0011 0100 0001 1111 1011 1010 1000
locus1 locus18 locus31 locus47	UniqueProfiles:10	Profiles: 0101 0110 0100 1001 0001 1011 1010 1110 1100 0010
locus1 locus18 locus31 locus48	UniqueProfiles:10	Profiles: 0101 1101 0110 0100 0001 1011 1010 1000 1110 0010
locus1 locus18 locus31 locus51	UniqueProfiles:10	Profiles: 0111 0101 1101 0011 0100 0001 1111 1011 1010 1000
locus1 locus18 locus31 locus53	UniqueProfiles:10	Profiles: 0101 1101 0110 0100 0001 1010 1011 1000 1110 0010
locus1 locus18 locus31 locus54	UniqueProfiles:10	Profiles: 0101 0111 0100 1001 0001 1111 1010 1011 1100 0010
locus1 locus18 locus31 locus57	UniqueProfiles:10	Profiles: 0101 0111 0100 1001 0001 1111 1010 1011 1100 0010
locus1 locus18 locus31 locus60	UniqueProfiles:10	Profiles: 0111 0101 1101 0011 0100 1001 1111 1010 1011 0000
locus1 locus18 locus31 locus62	UniqueProfiles:10	Profiles: 0101 1101 0110 0011 0100 1001 1111 1011 1010 0000
locus1 locus18 locus31 locus67	UniqueProfiles:10	Profiles: 0101 1101 0110 0011 0100 1001 1111 1010 1011 0000
locus1 locus18 locus31 locus73	UniqueProfiles:10	Profiles: 0101 0111 1101 0011 0100 1111 1011 1010 0000 1000
locus1 locus18 locus31 locus75	UniqueProfiles:10	Profiles: 0101 1101 0110 0011 0100 1001 1111 1011 1010 0000
locus1 locus18 locus31 locus81	UniqueProfiles:10	Profiles: 0101 0111 0100 0001 1111 1010 1011 1000 1100 0010
locus1 locus18 locus31 locus91	UniqueProfiles:10	Profiles: 0101 1101 0110 0011 0100 1001 0001 1010 1011 1110
locus1 locus18 locus31 locus93	UniqueProfiles:10	Profiles: 0101 0110 0011 0100 1001 0001 1111 1010 1011 1100
locus1 locus18 locus32 locus48	UniqueProfiles:10	Profiles: 0111 0110 0011 0100 1111 1011 1010 1000 1110 0010
locus1 locus18 locus34 locus53	UniqueProfiles:10	Profiles: 0101 1101 0110 0100 0001 1011 1010 1000 0010 1100
locus1 locus18 locus34 locus56	UniqueProfiles:10	Profiles: 0111 0101 1101 0011 0100 1010 1011 0000 1000 1100
locus1 locus18 locus34 locus81	UniqueProfiles:10	Profiles: 0101 0111 1101 0100 0001 1011 1010 1000 1100 0010
locus1 locus18 locus34 locus86	UniqueProfiles:10	Profiles: 0101 0111 1101 0100 1001 0001 1011 1010 0010 1100
locus1 locus18 locus34 locus89	UniqueProfiles:10	Profiles: 0101 1101 0110 0011 0100 1010 1011 0000 1000 1100
locus1 locus18 locus34 locus97	UniqueProfiles:10	Profiles: 0101 0111 1101 0011 0100 1010 1011 0000 1000 1100
locus1 locus18 locus35 locus53	UniqueProfiles:10	Profiles: 0101 0110 0100 0001 1111 0000 1011 1010 1000 1110
locus1 locus18 locus35 locus81	UniqueProfiles:10	Profiles: 0111 0101 0100 0001 1111 0000 1011 1010 1000 1110
locus1 locus18 locus35 locus86	UniqueProfiles:10	Profiles: 0111 0101 0100 1001 0001 1111 0000 1011 1010 1110
locus1 locus18 locus35 locus87	UniqueProfiles:10	Profiles: 0111 0101 0100 0001 1111 1010 1011 0000 1000 1110
locus1 locus18 locus35 locus97	UniqueProfiles:10	Profiles: 0111 0101 0100 0001 1111 1010 1011 0000 1000 1110
locus1 locus18 locus38 locus48	UniqueProfiles:10	Profiles: 0101 1101 0110 0011 0100 1001 1010 1000 0010 1100
locus1 locus18 locus38 locus56	UniqueProfiles:10	Profiles: 0101 0111 1101 0011 0100 1001 1010 1000 1100 0010
locus1 locus18 locus38 locus87	UniqueProfiles:10	Profiles: 0101 0111 1101 0011 0100 1001 1010 1000 1100 0010
locus1 locus18 locus38 locus89	UniqueProfiles:10	Profiles: 0101 1101 0011 0110 0100 1001 1010 1000 1100 0010
locus1 locus18 locus39 locus42	UniqueProfiles:10	Profiles: 0101 0111 1101 0011 0100 1001 1111 1010 1000 0010
locus1 locus18 locus39 locus47	UniqueProfiles:10	Profiles: 0101 0110 0011 0100 1001 1011 1000 1110 1100 0010
locus1 locus18 locus39 locus53	UniqueProfiles:10	Profiles: 0101 1101 0110 0011 0100 1001 1010 1000 1110 0010
locus1 locus18 locus39 locus56	UniqueProfiles:10	Profiles: 0111 0101 1101 0011 0100 1001 1010 1000 1110 0010
locus1 locus18 locus39 locus62	UniqueProfiles:10	Profiles: 0101 1101 0110 0011 0100 1001 1111 1011 1000 0010
locus1 locus18 locus39 locus70	UniqueProfiles:10	Profiles: 0101 0110 0011 0100 1001 1011 1000 1110 1100 0010
locus1 locus18 locus39 locus75	UniqueProfiles:10	Profiles: 0101 1101 0110 0011 0100 1001 1111 1011 1000 0010
locus1 locus18 locus39 locus81	UniqueProfiles:10	Profiles: 0101 0111 0011 0100 1001 1111 1010 1000 1100 0010
locus1 locus18 locus39 locus86	UniqueProfiles:10	Profiles: 0101 0111 1101 0011 0100 1001 1011 1000 1110 0010
locus1 locus18 locus39 locus89	UniqueProfiles:10	Profiles: 0101 1101 0110 0011 0100 1001 1010 1000 1110 0010
locus1 locus18 locus39 locus97	UniqueProfiles:10	Profiles: 0101 0111 1101 0011 0100 1001 1010 1000 1110 0010
locus1 locus18 locus42 locus48	UniqueProfiles:10	Profiles: 0111 0110 0011 0100 1001 1111 0000 1010 1000 1110
locus1 locus18 locus42 locus55	UniqueProfiles:10	Profiles: 0111 0101 0110 1001 1111 0000 1010 1000 1110 0010
locus1 locus18 locus42 locus79	UniqueProfiles:10	Profiles: 0111 0101 0110 1001 1111 0000 1011 1000 1110 0010
locus1 locus18 locus42 locus93	UniqueProfiles:10	Profiles: 0111 0110 0011 0100 0001 1001 1111 1011 1000 1110
locus1 locus18 locus43 locus53	UniqueProfiles:10	Profiles: 0101 1101 0110 0011 0100 1001 1010 1000 0010 1100
locus1 locus18 locus43 locus56	UniqueProfiles:10	Profiles: 0111 0101 1101 0011 0100 1001 1010 1000 1100 0010
locus1 locus18 locus43 locus81	UniqueProfiles:10	Profiles: 0101 0111 1101 0011 0100 1001 1010 1000 1100 0010
locus1 locus18 locus43 locus86	UniqueProfiles:10	Profiles: 0101 0111 1101 0011 0100 1001 1011 1000 0010 1100
locus1 locus18 locus43 locus89	UniqueProfiles:10	Profiles: 0101 1101 0110 0011 0100 1001 1010 1000 1100 0010
locus1 locus18 locus43 locus97	UniqueProfiles:10	Profiles: 0101 0111 1101 0011 0100 1001 1010 1000 1100 0010
locus1 locus18 locus46 locus56	UniqueProfiles:10	Profiles: 0111 0101 0110 0011 1001 1111 1010 1000 1110 0010
locus1 locus18 locus46 locus87	UniqueProfiles:10	Profiles: 0111 0101 0110 0011 1001 1111 1010 1000 1110 0010
locus1 locus18 locus46 locus89	UniqueProfiles:10	Profiles: 0111 0110 0011 0100 1001 1111 1010 1000 1110 0010
locus1 locus18 locus47 locus54	UniqueProfiles:10	Profiles: 0111 0101 1101 0011 0100 1001 1010 0000 1011 1100
locus1 locus18 locus47 locus57	UniqueProfiles:10	Profiles: 0111 0101 1101 0011 0100 1001 1010 0000 1011 1100
locus1 locus18 locus47 locus79	UniqueProfiles:10	Profiles: 0111 0101 1101 0100 1001 1010 0000 1011 1100 0010
locus1 locus18 locus47 locus86	UniqueProfiles:10	Profiles: 0111 0101 1101 0011 0100 1001 1011 0000 1010 1100
locus1 locus18 locus47 locus87	UniqueProfiles:10	Profiles: 0111 0101 1101 0100 0001 1010 1011 1000 1100 0010
locus1 locus18 locus47 locus91	UniqueProfiles:10	Profiles: 0101 1101 0110 0011 0100 0001 1001 1010 1011 1100
locus1 locus18 locus47 locus94	UniqueProfiles:10	Profiles: 0101 1101 0110 0011 0100 0001 1001 1011 1010 1100
locus1 locus18 locus47 locus97	UniqueProfiles:10	Profiles: 0111 0101 1101 0100 0001 1010 1011 1000 1100 0010
locus1 locus18 locus48 locus49	UniqueProfiles:10	Profiles: 0111 0101 1101 0011 0100 0001 1001 1111 1011 1000
locus1 locus18 locus48 locus53	UniqueProfiles:10	Profiles: 0101 0110 0011 0100 1001 1111 1010 0000 1000 1100
locus1 locus18 locus48 locus55	UniqueProfiles:10	Profiles: 0111 0101 0100 1001 1111 1010 0000 1000 1100 0010
locus1 locus18 locus48 locus61	UniqueProfiles:10	Profiles: 0101 1101 0110 0100 0001 1001 1111 1010 1000 0010
locus1 locus18 locus48 locus62	UniqueProfiles:10	Profiles: 0101 1101 0110 0100 0001 1001 1111 1011 1000 0010
locus1 locus18 locus48 locus70	UniqueProfiles:10	Profiles: 0101 0110 0100 0001 1001 1011 1000 1110 1100 0010
locus1 locus18 locus48 locus71	UniqueProfiles:10	Profiles: 0111 0101 1101 0011 0100 1001 1111 1011 0000 1000
locus1 locus18 locus48 locus75	UniqueProfiles:10	Profiles: 0101 1101 0110 0100 0001 1001 1111 1011 1000 0010
locus1 locus18 locus48 locus81	UniqueProfiles:10	Profiles: 0111 0101 1101 0011 0100 1001 1010 0000 1000 1110
locus1 locus18 locus48 locus85	UniqueProfiles:10	Profiles: 0111 0101 0011 0100 1001 1010 0000 1000 1110 1100
locus1 locus18 locus48 locus86	UniqueProfiles:10	Profiles: 0111 0101 0011 0100 1001 1111 1011 0000 1000 1100
locus1 locus18 locus48 locus87	UniqueProfiles:10	Profiles: 0111 0101 1101 0100 0001 1001 1010 1000 1110 0010
locus1 locus18 locus48 locus94	UniqueProfiles:10	Profiles: 0101 1101 0110 0011 0100 0001 1001 1011 1000 1110
locus1 locus18 locus48 locus96	UniqueProfiles:10	Profiles: 0101 1101 0110 0100 1001 1111 1011 0000 1000 0010
locus1 locus18 locus48 locus97	UniqueProfiles:10	Profiles: 0111 0101 0100 0001 1001 1111 1010 1000 1100 0010
locus1 locus18 locus48 locus99	UniqueProfiles:10	Profiles: 0111 0101 0011 0100 1001 1010 0000 1000 1110 1100
locus1 locus18 locus49 locus53	UniqueProfiles:10	Profiles: 0111 0110 0011 0100 1111 1010 1011 1000 1110 0010
locus1 locus18 locus49 locus54	UniqueProfiles:10	Profiles: 0111 0101 0110 0011 1001 1111 1010 1011 1110 0010
locus1 locus18 locus49 locus57	UniqueProfiles:10	Profiles: 0111 0101 0110 0011 1001 1111 1010 1011 1110 0010
locus1 locus18 locus49 locus81	UniqueProfiles:10	Profiles: 0111 0101 0110 0011 1111 1010 1011 1000 1110 0010
locus1 locus18 locus51 locus53	UniqueProfiles:10	Profiles: 0111 0110 0011 0100 1001 1111 1010 1000 1110 0010
locus1 locus18 locus51 locus81	UniqueProfiles:10	Profiles: 0101 0111 0110 0011 1001 1111 1010 1000 1110 0010
locus1 locus18 locus51 locus86	UniqueProfiles:10	Profiles: 0101 0111 0110 0011 1001 1111 1011 1000 1110 0010
locus1 locus18 locus51 locus87	UniqueProfiles:10	Profiles: 0101 0111 0110 0011 1001 1111 1010 1000 1110 0010
locus1 locus18 locus51 locus97	UniqueProfiles:10	Profiles: 0101 0111 0011 0110 1001 1111 1010 1000 1110 0010
locus1 locus18 locus52 locus53	UniqueProfiles:10	Profiles: 0111 1101 0110 0100 1001 0001 1010 1000 0010 1100
locus1 locus18 locus52 locus56	UniqueProfiles:10	Profiles: 0101 0111 1101 0110 0011 1001 1010 0000 1000 1100
locus1 locus18 locus52 locus81	UniqueProfiles:10	Profiles: 0111 0101 1101 0110 1001 0001 1010 1000 1100 0010
locus1 locus18 locus52 locus86	UniqueProfiles:10	Profiles: 0111 0101 1101 0110 1001 0001 1011 1000 0010 1100
locus1 locus18 locus52 locus89	UniqueProfiles:10	Profiles: 0111 1101 0011 0110 0100 1001 1010 0000 1000 1100
locus1 locus18 locus52 locus97	UniqueProfiles:10	Profiles: 0111 0101 1101 0011 0110 1001 1010 0000 1000 1100
locus1 locus18 locus53 locus56	UniqueProfiles:10	Profiles: 0101 0111 0100 0001 1001 1111 1010 1000 1100 0010
locus1 locus18 locus53 locus60	UniqueProfiles:10	Profiles: 0101 0111 1101 0100 0001 1001 1111 1011 1000 0010
locus1 locus18 locus53 locus67	UniqueProfiles:10	Profiles: 0101 1101 0110 0100 0001 1001 1111 1011 1000 0010
locus1 locus18 locus53 locus79	UniqueProfiles:10	Profiles: 0101 0111 0100 1001 1111 0000 1011 1000 1100 0010
locus1 locus18 locus53 locus87	UniqueProfiles:10	Profiles: 0101 0111 1101 0100 0001 1001 1010 1000 1110 0010
locus1 locus18 locus53 locus89	UniqueProfiles:10	Profiles: 0101 0110 0100 0001 1001 1111 1010 1000 1100 0010
locus1 locus18 locus53 locus93	UniqueProfiles:10	Profiles: 0101 1101 0110 0011 0100 0001 1001 1011 1000 1110
locus1 locus18 locus53 locus94	UniqueProfiles:10	Profiles: 0101 1101 0110 0011 0100 1001 0001 1011 1000 1110
locus1 locus18 locus53 locus98	UniqueProfiles:10	Profiles: 0101 0111 1101 0011 0100 1001 0001 1111 1011 1000
locus1 locus18 locus54 locus55	UniqueProfiles:10	Profiles: 0111 0101 1101 0110 0000 1011 1010 1000 1110 0010
locus1 locus18 locus54 locus56	UniqueProfiles:10	Profiles: 0111 0101 1101 0110 0001 1010 1011 1000 1110 0010
locus1 locus18 locus54 locus61	UniqueProfiles:10	Profiles: 0111 1101 0110 0100 0001 1111 1011 1010 1000 0010
locus1 locus18 locus54 locus71	UniqueProfiles:10	Profiles: 0111 0101 1101 0110 0011 1001 1111 0000 1010 1011
locus1 locus18 locus54 locus85	UniqueProfiles:10	Profiles: 0111 0101 0110 0011 0000 1011 1010 1000 1110 1100
locus1 locus18 locus54 locus87	UniqueProfiles:10	Profiles: 0111 0101 0110 0001 1111 1010 1011 1000 1100 0010
locus1 locus18 locus54 locus89	UniqueProfiles:10	Profiles: 0111 1101 0110 0100 0001 1010 1011 1000 1110 0010
locus1 locus18 locus54 locus94	UniqueProfiles:10	Profiles: 0111 0110 0011 0100 1001 0001 1111 1011 1010 1100
locus1 locus18 locus54 locus98	UniqueProfiles:10	Profiles: 0111 0101 1101 0110 0011 1001 0001 1111 1011 1010
locus1 locus18 locus54 locus99	UniqueProfiles:10	Profiles: 0111 0101 0110 0011 0000 1011 1010 1000 1110 1100
locus1 locus18 locus55 locus56	UniqueProfiles:10	Profiles: 0101 0111 0110 0001 1001 1111 1010 0000 1000 1100
locus1 locus18 locus55 locus57	UniqueProfiles:10	Profiles: 0111 0101 1101 0110 1001 0001 0000 1011 1000 1110
locus1 locus18 locus55 locus60	UniqueProfiles:10	Profiles: 0101 0111 1101 0110 0001 1001 1111 1011 0000 1000
locus1 locus18 locus55 locus67	UniqueProfiles:10	Profiles: 0111 1101 0110 0100 0001 1001 1111 1011 0000 1000
locus1 locus18 locus55 locus70	UniqueProfiles:10	Profiles: 0111 0110 0100 1001 0001 1011 0000 1000 1110 1100
locus1 locus18 locus55 locus73	UniqueProfiles:10	Profiles: 0111 0101 1101 0110 1001 0001 1111 1010 0000 1000
locus1 locus18 locus55 locus86	UniqueProfiles:10	Profiles: 0111 0101 0110 1001 0001 1111 0000 1011 1000 1100
locus1 locus18 locus55 locus89	UniqueProfiles:10	Profiles: 0111 0110 0100 0001 1001 1111 1010 0000 1000 1100
locus1 locus18 locus55 locus97	UniqueProfiles:10	Profiles: 0111 0101 0110 0001 1001 1111 1010 0000 1000 1100
locus1 locus18 locus56 locus57	UniqueProfiles:10	Profiles: 0101 0111 1101 0110 1001 0001 1011 1000 1110 0010
locus1 locus18 locus56 locus61	UniqueProfiles:10	Profiles: 0111 1101 0011 0110 0100 1001 1111 1010 0000 1000
locus1 locus18 locus56 locus62	UniqueProfiles:10	Profiles: 0111 1101 0110 0011 0100 1001 1111 1011 0000 1000
locus1 locus18 locus56 locus71	UniqueProfiles:10	Profiles: 0101 0111 1101 0110 1001 0001 1111 1011 1000 0010
locus1 locus18 locus56 locus73	UniqueProfiles:10	Profiles: 0101 0111 1101 0011 0110 1001 1111 1010 0000 1000
locus1 locus18 locus56 locus75	UniqueProfiles:10	Profiles: 0111 1101 0110 0011 0100 1001 1111 1011 0000 1000
locus1 locus18 locus56 locus79	UniqueProfiles:10	Profiles: 0101 0111 0110 1001 1111 1011 0000 1000 0010 1100
locus1 locus18 locus56 locus81	UniqueProfiles:10	Profiles: 0101 0111 1101 0110 1001 0001 1010 1000 1110 0010
locus1 locus18 locus56 locus85	UniqueProfiles:10	Profiles: 0101 0111 0110 1001 0001 1010 1000 1110 0010 1100
locus1 locus18 locus56 locus91	UniqueProfiles:10	Profiles: 0111 0110 0011 0100 1001 0001 1111 1011 1000 1100
locus1 locus18 locus56 locus99	UniqueProfiles:10	Profiles: 0101 0111 0110 1001 0001 1010 1000 1110 0010 1100
locus1 locus18 locus57 locus61	UniqueProfiles:10	Profiles: 0111 1101 0110 0100 0001 1111 1011 1010 1000 0010
locus1 locus18 locus57 locus71	UniqueProfiles:10	Profiles: 0111 0101 1101 0110 0011 1001 1111 0000 1010 1011
locus1 locus18 locus57 locus85	UniqueProfiles:10	Profiles: 0111 0101 0110 0011 0000 1011 1010 1000 1110 1100
locus1 locus18 locus57 locus87	UniqueProfiles:10	Profiles: 0111 0101 0110 0001 1111 1010 1011 1000 1100 0010
locus1 locus18 locus57 locus89	UniqueProfiles:10	Profiles: 0111 1101 0110 0100 0001 1010 1011 1000 1110 0010
locus1 locus18 locus57 locus94	UniqueProfiles:10	Profiles: 0111 0110 0011 0100 1001 0001 1111 1011 1010 1100
locus1 locus18 locus57 locus98	UniqueProfiles:10	Profiles: 0111 0101 1101 0110 0011 1001 0001 1111 1011 1010
locus1 locus18 locus57 locus99	UniqueProfiles:10	Profiles: 0111 0101 0110 0011 0000 1011 1010 1000 1110 1100
locus1 locus18 locus60 locus81	UniqueProfiles:10	Profiles: 0101 0111 0110 0001 1111 1011 1010 1000 1110 0010
locus1 locus18 locus60 locus86	UniqueProfiles:10	Profiles: 0101 0111 0110 1001 0001 1111 1011 1010 1110 0010
locus1 locus18 locus60 locus87	UniqueProfiles:10	Profiles: 0101 0111 0110 0011 1111 1010 1011 0000 1000 1110
locus1 locus18 locus60 locus94	UniqueProfiles:10	Profiles: 0111 0011 0110 0100 1001 0001 1111 1011 1010 1110
locus1 locus18 locus60 locus97	UniqueProfiles:10	Profiles: 0101 0111 0011 0110 1111 1010 1011 0000 1000 1110
locus1 locus18 locus61 locus86	UniqueProfiles:10	Profiles: 0101 0111 0100 1001 0001 1111 1011 1000 1110 0010
locus1 locus18 locus61 locus89	UniqueProfiles:10	Profiles: 0101 0110 0011 0100 1001 1111 1010 0000 1000 1110
locus1 locus18 locus61 locus91	UniqueProfiles:10	Profiles: 0101 0110 0011 0100 1001 0001 1111 1011 1000 1110
locus1 locus18 locus61 locus93	UniqueProfiles:10	Profiles: 0101 0110 0011 0100 1001 0001 1111 1011 1000 1110
locus1 locus18 locus61 locus97	UniqueProfiles:10	Profiles: 0101 0111 0011 0100 1001 1111 1010 0000 1000 1110
locus1 locus18 locus62 locus79	UniqueProfiles:10	Profiles: 0101 0111 0100 1001 1111 1010 1011 0000 1110 0010
locus1 locus18 locus62 locus87	UniqueProfiles:10	Profiles: 0101 0111 0011 0100 1111 1010 1011 0000 1000 1110
locus1 locus18 locus62 locus89	UniqueProfiles:10	Profiles: 0101 0011 0110 0100 1111 1010 1011 0000 1000 1110
locus1 locus18 locus62 locus93	UniqueProfiles:10	Profiles: 0101 0011 0110 0100 1001 0001 1111 1010 1011 1110
locus1 locus18 locus62 locus94	UniqueProfiles:10	Profiles: 0101 0011 0110 0100 1001 0001 1111 1011 1010 1110
locus1 locus18 locus67 locus81	UniqueProfiles:10	Profiles: 0111 0101 0100 0001 1111 1011 1010 1000 1110 0010
locus1 locus18 locus67 locus86	UniqueProfiles:10	Profiles: 0111 0101 0100 1001 0001 1111 1011 1010 1110 0010
locus1 locus18 locus67 locus87	UniqueProfiles:10	Profiles: 0111 0101 0011 0100 1111 1010 1011 0000 1000 1110
locus1 locus18 locus67 locus94	UniqueProfiles:10	Profiles: 0101 0110 0011 0100 1001 0001 1111 1011 1010 1110
locus1 locus18 locus67 locus97	UniqueProfiles:10	Profiles: 0111 0101 0011 0100 1111 1010 1011 0000 1000 1110
locus1 locus18 locus70 locus79	UniqueProfiles:10	Profiles: 0101 0111 1101 0100 1001 1010 1011 0000 0010 1100
locus1 locus18 locus70 locus93	UniqueProfiles:10	Profiles: 0101 1101 0011 0110 0100 1001 0001 1010 1011 1100
locus1 locus18 locus71 locus86	UniqueProfiles:10	Profiles: 0111 0101 0110 0011 1001 1111 1011 0000 1010 1110
locus1 locus18 locus71 locus89	UniqueProfiles:10	Profiles: 0111 0110 0100 0001 1111 1010 1011 1000 1110 0010
locus1 locus18 locus71 locus91	UniqueProfiles:10	Profiles: 0111 0110 0011 0100 0001 1001 1111 1010 1011 1110
locus1 locus18 locus71 locus93	UniqueProfiles:10	Profiles: 0111 0110 0011 0100 0001 1001 1111 1010 1011 1110
locus1 locus18 locus71 locus97	UniqueProfiles:10	Profiles: 0111 0101 0110 0001 1111 1010 1011 1000 1110 0010
locus1 locus18 locus73 locus87	UniqueProfiles:10	Profiles: 0111 0101 0110 0011 1001 1111 1010 0000 1000 1110
locus1 locus18 locus73 locus89	UniqueProfiles:10	Profiles: 0111 0110 0011 0100 1001 1111 1010 0000 1000 1110
locus1 locus18 locus73 locus94	UniqueProfiles:10	Profiles: 0111 0110 0011 0100 1001 0001 1111 1011 1000 1110
locus1 locus18 locus75 locus79	UniqueProfiles:10	Profiles: 0101 0111 0100 1001 1111 1010 1011 0000 1110 0010
locus1 locus18 locus75 locus87	UniqueProfiles:10	Profiles: 0101 0111 0011 0100 1111 1010 1011 0000 1000 1110
locus1 locus18 locus75 locus89	UniqueProfiles:10	Profiles: 0101 0011 0110 0100 1111 1010 1011 0000 1000 1110
locus1 locus18 locus75 locus93	UniqueProfiles:10	Profiles: 0101 0011 0110 0100 1001 0001 1111 1010 1011 1110
locus1 locus18 locus75 locus94	UniqueProfiles:10	Profiles: 0101 0011 0110 0100 1001 0001 1111 1011 1010 1110
locus1 locus18 locus79 locus81	UniqueProfiles:10	Profiles: 0111 0101 1101 0110 0001 0000 1011 1010 1000 1110
locus1 locus18 locus79 locus86	UniqueProfiles:10	Profiles: 0111 0101 0110 1001 0001 1111 0000 1011 1010 1100
locus1 locus18 locus79 locus89	UniqueProfiles:10	Profiles: 0111 0110 0100 0001 1111 1010 1011 0000 1000 1100
locus1 locus18 locus79 locus97	UniqueProfiles:10	Profiles: 0111 0101 0110 0001 1111 1010 1011 0000 1000 1100
locus1 locus18 locus81 locus87	UniqueProfiles:10	Profiles: 0111 0101 0110 0001 1001 1111 1010 1000 1100 0010
locus1 locus18 locus81 locus89	UniqueProfiles:10	Profiles: 0111 1101 0110 0100 0001 1001 1010 1000 1110 0010
locus1 locus18 locus81 locus93	UniqueProfiles:10	Profiles: 0111 0110 0011 0100 0001 1001 1111 1011 1000 1100
locus1 locus18 locus81 locus94	UniqueProfiles:10	Profiles: 0111 0110 0011 0100 1001 0001 1111 1011 1000 1100
locus1 locus18 locus81 locus98	UniqueProfiles:10	Profiles: 0111 0101 1101 0110 0011 1001 0001 1111 1011 1000
locus1 locus18 locus85 locus86	UniqueProfiles:10	Profiles: 0111 0101 1101 0110 0011 1001 0000 1011 1000 1100
locus1 locus18 locus85 locus89	UniqueProfiles:10	Profiles: 0111 1101 0110 0100 0001 1001 1010 1000 1100 0010
locus1 locus18 locus85 locus91	UniqueProfiles:10	Profiles: 0111 1101 0110 0011 0100 0001 1001 1011 1000 1100
locus1 locus18 locus85 locus93	UniqueProfiles:10	Profiles: 0111 1101 0110 0011 0100 0001 1001 1011 1000 1100
locus1 locus18 locus85 locus97	UniqueProfiles:10	Profiles: 0111 0101 1101 0110 0001 1001 1010 1000 1100 0010
locus1 locus18 locus86 locus93	UniqueProfiles:10	Profiles: 0111 1101 0110 0011 0100 0001 1001 1010 1011 1110
locus1 locus18 locus86 locus99	UniqueProfiles:10	Profiles: 0111 0101 0110 0011 1010 0000 1011 1000 1110 1100
locus1 locus18 locus87 locus91	UniqueProfiles:10	Profiles: 0111 1101 0110 0011 0100 1001 0001 1011 1000 1110
locus1 locus18 locus87 locus93	UniqueProfiles:10	Profiles: 0111 0011 0110 0100 1001 0001 1111 1011 1000 1100
locus1 locus18 locus89 locus91	UniqueProfiles:10	Profiles: 0101 0110 0011 0100 1001 0001 1111 1011 1000 1100
locus1 locus18 locus89 locus99	UniqueProfiles:10	Profiles: 0111 0101 0100 1001 0001 1010 1000 1110 0010 1100
locus1 locus18 locus91 locus99	UniqueProfiles:10	Profiles: 0101 0111 0011 0100 1011 1010 1000 1110 0010 1100
locus1 locus18 locus93 locus97	UniqueProfiles:10	Profiles: 0111 0101 1101 0011 0100 1010 1011 1000 1110 0010
locus1 locus18 locus93 locus99	UniqueProfiles:10	Profiles: 0111 0101 0011 0100 1011 1010 1000 1110 1100 0010
locus1 locus18 locus97 locus99	UniqueProfiles:10	Profiles: 0111 0101 0110 1001 0001 1010 1000 1110 0010 1100
locus1 locus19 locus31 locus54	UniqueProfiles:10	Profiles: 0101 0011 0001 1001 1111 1011 0000 1000 1110 0010
locus1 locus19 locus31 locus57	UniqueProfiles:10	Profiles: 0101 0011 0001 1001 1111 1011 0000 1000 1110 0010
locus1 locus19 locus31 locus86	UniqueProfiles:10	Profiles: 0101 0011 0001 1001 1111 1011 0000 1000 1110 0010
locus1 locus19 locus31 locus93	UniqueProfiles:10	Profiles: 0101 0011 0001 1001 1111 1011 0000 1000 1110 0010
locus1 locus19 locus33 locus61	UniqueProfiles:10	Profiles: 0011 0110 0001 1001 1111 0000 1011 1010 1110 0010
locus1 locus19 locus34 locus42	UniqueProfiles:10	Profiles: 0101 1101 0011 0001 1001 1010 0000 1011 1100 0010
locus1 locus19 locus34 locus70	UniqueProfiles:10	Profiles: 1101 0011 0100 0001 0000 1011 1010 1000 0010 1100
locus1 locus19 locus34 locus81	UniqueProfiles:10	Profiles: 0101 1101 0011 0001 1011 0000 1010 1000 1100 0010
locus1 locus19 locus34 locus86	UniqueProfiles:10	Profiles: 0101 1101 0011 0001 1001 1011 0000 1010 0010 1100
locus1 locus19 locus37 locus42	UniqueProfiles:10	Profiles: 0101 0011 0001 1001 1111 0000 1010 1011 1110 0010
locus1 locus19 locus37 locus70	UniqueProfiles:10	Profiles: 0011 0100 0001 1111 0000 1011 1010 1000 1110 0010
locus1 locus19 locus37 locus81	UniqueProfiles:10	Profiles: 0101 0011 0001 1111 0000 1011 1010 1000 1110 0010
locus1 locus19 locus37 locus86	UniqueProfiles:10	Profiles: 0101 0011 0001 1001 1111 0000 1011 1010 1110 0010
locus1 locus19 locus38 locus61	UniqueProfiles:10	Profiles: 1101 0011 0110 0001 1001 0000 1011 1000 1100 0010
locus1 locus19 locus38 locus93	UniqueProfiles:10	Profiles: 0111 1101 0011 0001 1001 0000 1011 1000 1100 0010
locus1 locus19 locus42 locus55	UniqueProfiles:10	Profiles: 0011 0110 1001 0001 1011 0000 1010 1110 0010 1100
locus1 locus19 locus42 locus61	UniqueProfiles:10	Profiles: 0011 0110 0001 1001 1111 1011 0000 1010 0010 1100
locus1 locus19 locus42 locus93	UniqueProfiles:10	Profiles: 0111 0011 0001 1001 1111 1010 0000 1011 0010 1100
locus1 locus19 locus54 locus55	UniqueProfiles:10	Profiles: 0011 0110 1001 0001 0000 1011 1010 1110 0010 1100
locus1 locus19 locus54 locus61	UniqueProfiles:10	Profiles: 0011 0110 1001 0001 1111 1011 0000 1010 0010 1100
locus1 locus19 locus54 locus71	UniqueProfiles:10	Profiles: 0111 1101 0011 1001 0001 1111 0000 1010 1011 0010
locus1 locus19 locus54 locus85	UniqueProfiles:10	Profiles: 0111 0011 0001 0000 1011 1010 1000 1110 0010 1100
locus1 locus19 locus54 locus89	UniqueProfiles:10	Profiles: 0011 0110 1001 0001 1010 0000 1011 1110 0010 1100
locus1 locus19 locus54 locus94	UniqueProfiles:10	Profiles: 0111 1101 0011 0001 1111 1011 0000 1010 1000 0010
locus1 locus19 locus54 locus99	UniqueProfiles:10	Profiles: 0111 0011 0001 0000 1011 1010 1000 1110 0010 1100
locus1 locus19 locus55 locus57	UniqueProfiles:10	Profiles: 0101 1101 0011 0001 1001 1010 0000 1011 1100 0010
locus1 locus19 locus55 locus70	UniqueProfiles:10	Profiles: 1101 0011 0100 0001 0000 1010 1011 1000 0010 1100
locus1 locus19 locus55 locus81	UniqueProfiles:10	Profiles: 0101 1101 0011 0001 1010 0000 1011 1000 1100 0010
locus1 locus19 locus55 locus93	UniqueProfiles:10	Profiles: 0101 1101 0011 0001 1001 0000 1010 1011 1100 0010
locus1 locus19 locus57 locus61	UniqueProfiles:10	Profiles: 0011 0110 1001 0001 1111 1011 0000 1010 0010 1100
locus1 locus19 locus57 locus71	UniqueProfiles:10	Profiles: 0111 1101 0011 1001 0001 1111 0000 1010 1011 0010
locus1 locus19 locus57 locus85	UniqueProfiles:10	Profiles: 0111 0011 0001 0000 1011 1010 1000 1110 0010 1100
locus1 locus19 locus57 locus89	UniqueProfiles:10	Profiles: 0011 0110 1001 0001 1010 0000 1011 1110 0010 1100
locus1 locus19 locus57 locus94	UniqueProfiles:10	Profiles: 0111 1101 0011 0001 1111 1011 0000 1010 1000 0010
locus1 locus19 locus57 locus99	UniqueProfiles:10	Profiles: 0111 0011 0001 0000 1011 1010 1000 1110 0010 1100
locus1 locus19 locus58 locus61	UniqueProfiles:10	Profiles: 0011 0100 1001 0001 1111 1011 0000 1010 1110 0010
locus1 locus19 locus61 locus62	UniqueProfiles:10	Profiles: 1101 0011 0100 0001 1001 1111 0000 1011 1010 0010
locus1 locus19 locus61 locus70	UniqueProfiles:10	Profiles: 1101 0011 0100 0001 0000 1010 1011 1000 1110 0010
locus1 locus19 locus61 locus75	UniqueProfiles:10	Profiles: 1101 0011 0100 0001 1001 1111 0000 1011 1010 0010
locus1 locus19 locus61 locus81	UniqueProfiles:10	Profiles: 0101 0011 0001 1111 1010 1011 0000 1000 1100 0010
locus1 locus19 locus61 locus89	UniqueProfiles:10	Profiles: 0011 0100 0001 1001 1011 1010 0000 1110 0010 1100
[truncated: 97,134 more rows]
