# Supplementary material for: Pan-genome sequence analysis using Panseq: an online tool for the rapid analysis of core and accessory genomic regions
Source: BMC Bioinformatics. 2010 Sep 15;11:461. doi: 10.1186/1471-2105-11-461 (PMC2949892; doi:10.1186/1471-2105-11-461)
Supplement: Additional file 5 — SNP Genotyping Data. A set of 96 SNPs identified from E. coli O157:H7 by Manning et al. [47], for which the nucleotide value of each SNP was previously determined among a set of 17 E. coli O157:H7 genomic sequences [48]. [file 1471-2105-11-461-S5.TXT]

Locus	TW14588	Sakai	EDL933	EC4501	EC4486	EC4401	EC4206	EC4196	EC4115	EC4113	EC4076	EC4045	EC4042	EC4024	EC869	EC508	EC71074	EC33264	K12
ECs0333	T	T	T	T	C	C	C	C	C	C	C	C	C	C	C	C	C	C	-
ECs0495	C	C	C	C	C	C	C	C	C	C	C	C	C	C	C	C	C	C	C
ECs2521	G	T	G	G	G	G	G	G	G	G	G	G	G	G	G	G	G	G	G
ECs2006	G	G	C	G	G	G	G	G	G	G	G	G	G	G	G	G	A	-	-
ECs0593	T	T	T	T	C	C	C	C	C	C	C	C	T	C	C	C	C	C	C
ECs0606	A	A	C	A	C	C	C	C	C	C	C	C	C	C	A	C	C	-	-
ECs3022	G	T	G	G	G	G	G	G	G	G	G	G	G	G	G	G	G	G	G
ECs3027	C	C	C	C	C	C	C	C	C	C	C	C	C	C	C	C	C	C	-
ECs3044	T	T	T	T	C	C	C	C	C	C	C	C	C	C	C	C	C	C	C
ECs0625	C	C	C	C	C	C	C	C	C	C	C	C	C	C	C	C	C	C	C
ECs0654	G	T	G	G	G	G	G	G	G	G	G	G	G	G	G	G	G	G	G
ECs0654_2	G	T	G	G	G	G	G	G	G	G	G	G	G	G	G	G	G	G	G
ECs3099	A	A	G	A	A	A	A	A	A	A	A	A	A	A	A	A	A	A	A
ECs3221	G	G	C	G	C	C	C	C	C	C	C	C	C	C	C	C	C	C	-
ECs0655	G	G	G	G	G	G	G	G	G	G	G	G	G	G	G	G	G	G	G
ECs0712	C	T	C	C	C	C	C	C	C	C	C	C	C	C	C	C	C	C	C
ECs0721	G	G	G	G	G	G	G	G	G	G	G	G	G	G	G	G	G	-	G
ECs0472	G	G	G	G	G	G	G	G	G	G	G	G	G	G	G	G	G	T	-
ECs3609	C	C	C	C	C	C	C	C	C	C	C	C	C	C	C	C	T	-	-
ECs3788	G	A	G	G	G	G	G	G	G	G	G	G	G	G	G	G	G	G	G
ECs0915	G	G	G	G	G	G	G	G	G	G	G	G	G	G	G	G	G	G	G
ECs0942	A	A	A	A	G	G	G	G	G	G	G	G	G	G	G	G	G	G	-
ECs3830	C	C	C	C	T	T	T	T	T	T	T	T	T	T	C	C	C	C	C
ECs3881	T	T	C	T	C	C	C	C	C	C	C	C	C	C	C	C	C	C	C
ECs3917	T	T	T	T	G	G	G	G	G	G	G	G	G	G	G	G	G	-	-
ECs1272	T	T	T	T	A	A	A	A	A	A	A	A	A	A	T	A	A	A	-
ECs1282	C	C	C	C	T	T	T	T	T	T	T	T	T	T	C	C	C	-	-
ECs3972	G	G	G	G	G	G	G	G	G	G	G	G	G	G	G	G	G	G	G
ECs4022	G	G	G	G	A	A	A	A	A	A	A	A	A	A	G	A	A	-	G
ECs4130	T	T	T	T	C	C	C	C	C	C	C	C	C	C	C	?	C	C	C
ECs1496	T	T	C	T	C	C	C	C	C	C	C	C	C	C	C	C	C	C	C
Ecs4834	A	A	A	A	G	G	G	G	G	G	G	G	G	G	G	G	G	G	G
ECs2071	T	T	T	T	C	C	C	C	C	C	C	C	C	C	C	C	C	C	C
ECs4251	G	G	G	G	A	A	A	A	A	A	A	A	A	A	G	G	G	G	G
ECs4305	A	A	A	A	C	C	C	C	C	C	C	C	C	C	C	C	C	C	C
ECs4380	G	G	G	G	A	A	G	A	A	A	A	A	A	A	A	A	A	A	-
ECs2082	G	G	G	G	G	G	G	G	G	G	G	G	G	G	G	G	G	G	G
Ecs2598	C	C	C	C	C	C	C	C	C	C	C	C	C	C	C	C	C	C	C
ECs2357	C	C	C	C	A	A	A	A	A	A	A	A	A	A	C	A	A	C	-
ECs0127	C	C	C	C	A	A	A	A	A	A	A	A	A	A	A	A	A	A	A
ECs4479	G	G	G	G	T	T	T	T	T	T	T	T	T	T	G	T	T	-	-
ECs4502	C	C	C	C	C	C	C	C	C	C	C	C	C	C	C	C	C	-	-
ECs4589	A	A	G	A	G	G	G	G	G	G	G	G	G	G	G	G	G	G	-
ECs4667	C	C	C	C	T	T	T	T	T	T	T	T	T	T	C	C	C	-	-
ECs4820	A	A	A	A	G	G	G	G	G	G	G	G	G	G	G	G	G	-	-
ECs2514	T	T	C	T	T	T	T	T	T	T	T	T	T	T	T	T	T	C	C
ECs3942	A	A	A	A	A	A	A	A	A	A	A	A	A	A	A	A	A	A	A
ECs5273	C	T	C	C	C	C	C	C	C	C	C	C	C	C	C	C	C	C	C
ECs4889	G	G	G	G	A	A	A	A	A	A	A	A	A	A	A	A	A	A	A
ECs5009	A	A	A	A	A	A	A	A	A	A	A	A	A	A	A	A	A	A	A
ECs5273_2	C	C	C	C	C	C	C	C	C	C	C	C	C	C	C	C	C	C	C
ECs5273_3	C	C	C	C	C	C	C	C	C	C	C	C	C	C	C	C	C	C	C
ECs5273_4	C	C	C	C	C	C	C	C	C	C	C	C	C	C	C	C	C	C	C
ECs5206	G	G	G	G	A	A	A	A	A	A	A	A	A	A	A	A	A	A	A
ECs2082_2	G	A	G	G	G	G	G	G	G	G	G	G	G	G	G	G	G	G	G
ECs5273_5	C	C	C	C	C	C	C	C	C	C	C	C	C	C	C	C	C	C	C
ECs3880	A	A	A	A	G	G	G	G	G	G	G	G	G	G	G	G	G	G	G
ECs2775	T	G	G	G	G	G	G	G	G	G	G	G	T	G	G	T	G	-	-
ECs5359	T	T	T	T	T	T	T	T	T	T	T	T	T	T	T	T	T	-	G
ECs5359_2	T	T	T	T	T	T	T	T	T	T	T	T	T	T	T	T	T	-	-
ECs3595_3	A	A	G	A	A	A	A	A	A	A	A	A	A	A	A	A	A	A	A
ECs2375	C	C	C	C	T	T	T	T	T	T	T	T	T	T	C	C	C	C	C
ECs1028	C	C	C	C	A	A	A	A	A	A	A	A	A	A	A	A	A	A	A
ECs1011	G	G	G	G	G	G	G	G	G	G	G	G	G	G	G	G	G	G	G
ECs1011_2	G	G	G	G	G	G	G	G	G	G	G	G	G	G	G	G	G	G	G
ECs5022	G	A	G	G	G	G	G	G	G	G	G	G	G	G	G	G	G	-	G
ECs2696	C	C	G	C	A	A	A	A	A	A	A	A	A	A	A	A	A	A	A
ECs5069	A	A	A	A	G	G	G	G	G	G	G	G	G	G	G	G	G	G	-
ECs4610	C	C	C	C	C	C	C	C	C	C	C	C	C	C	C	A	A	-	-
ECs0492	C	C	C	?	C	C	C	C	C	?	C	C	C	?	C	?	C	C	C
ECs4736	C	C	C	C	C	C	C	C	C	C	C	C	C	C	C	C	C	C	C
ECs4109	A	A	A	A	A	A	A	A	A	A	A	A	A	A	A	A	A	A	A
ECs4109_2	G	G	G	G	G	G	G	G	G	G	G	G	G	G	G	G	G	G	G
ECs4655	A	A	A	A	G	G	G	G	G	G	G	G	G	G	G	G	G	G	-
ECs4559	C	C	C	C	C	C	G	C	C	C	C	C	C	C	C	C	C	A	-
ECs4559_2	C	C	C	C	C	C	G	C	C	C	C	C	C	C	C	C	C	-	-
ECs3743	G	A	G	G	G	G	G	G	G	G	G	G	G	G	G	G	G	G	G
ECs4067	A	C	A	A	A	A	C	A	A	A	A	A	A	A	A	A	A	A	A
ECs3595	C	C	T	C	C	C	C	C	C	C	C	C	C	C	C	C	C	C	C
ECs4426	A	A	A	A	C	C	C	C	C	C	C	C	C	C	C	C	C	C	-
ECs4556	T	T	T	T	T	T	T	T	T	T	T	T	T	T	T	T	T	T	-
ECs4556_2	C	C	C	C	C	C	C	C	C	C	C	C	C	C	C	C	C	A	-
ECs3595_2	A	A	A	A	A	A	A	A	A	A	A	A	A	A	A	A	A	A	A
ECs3635	A	A	A	?	C	C	C	C	C	C	C	C	C	C	C	C	C	C	-
ECs3336	G	A	G	G	G	G	G	G	G	G	G	G	G	G	G	G	G	G	G
ECs2325	G	G	G	G	G	G	G	G	G	G	G	G	G	G	G	G	G	-	-
ECs2324	C	C	C	C	C	C	C	C	C	C	C	C	C	C	C	C	C	C	C
ECs2325_2	G	G	G	G	G	G	G	G	G	G	G	G	G	G	G	G	G	-	G
ECs5096	C	C	G	C	G	G	G	G	G	G	G	G	G	G	G	G	G	G	G
ECs1262	T	T	T	T	C	C	C	C	C	C	C	C	C	C	T	C	C	T	-
ECs5210	A	A	G	A	G	G	G	G	G	G	G	G	G	G	G	G	G	G	G
ECs5298	C	T	C	C	C	C	C	C	C	C	C	C	C	C	C	C	C	C	C
ECs0517	A	A	A	A	G	G	G	G	G	G	G	G	G	G	G	G	G	G	G
ECs1860	G	G	G	G	G	G	G	G	G	G	G	G	G	T	G	G	G	G	G
ECs1895	T	T	T	T	T	T	T	T	T	T	T	T	T	T	T	T	T	T	T
ECs2852	C	T	C	C	C	C	C	C	C	C	C	C	C	C	C	C	C	C	C
